# Supplementary material for: Classic Selective Sweeps Revealed by Massive Sequencing in Cattle
Source: PLoS Genet. 2014 Feb 27;10(2):e1004148. doi: 10.1371/journal.pgen.1004148 (PMC3937232; doi:10.1371/journal.pgen.1004148)
Supplement: Dataset S1 — Genome wide iHS scores. (CSV) [file pgen.1004148.s020.csv]

Chr	Pos	|iHS|	P_value
1	20214	0.316485	0.99337578
1	60292	0.394383	0.981719082
1	100689	0.288315	0.995417712
1	141154	0.485619	0.942038073
1	182899	0.72721	0.553765515
1	223696	0.993384	0.16359573
1	264434	0.933783	0.217956139
1	304514	0.692532	0.62598881
1	344585	0.91023	0.244436941
1	384674	0.745256	0.516094283
1	424950	0.782694	0.442986687
1	464962	0.697743	0.615763072
1	505194	0.7595	0.488230754
1	545537	0.939834	0.211669561
1	585542	1.025313	0.140089395
1	625598	0.589466	0.822802109
1	665648	0.471291	0.951411666
1	705740	0.35456	0.989034665
1	745828	0.708085	0.593768088
1	786041	0.638909	0.733455528
1	826020	0.687017	0.637388256
1	866192	0.690571	0.630185221
1	906214	0.668622	0.675879478
1	946601	1.109148	0.095681394
1	986896	1.103309	0.098109203
1	1027681	0.534514	0.897372821
1	1068166	0.700411	0.610183935
1	1108874	0.739657	0.528120779
1	1148807	0.915246	0.238632709
1	1188837	0.720334	0.568686089
1	1228607	0.562071	0.86299762
1	1269146	1.115096	0.093108882
1	1309648	1.067594	0.115537977
1	1350020	0.96017	0.191266319
1	1390050	1.354243	0.035918709
1	1430152	1.514263	0.020547945
1	1470824	1.055173	0.122033571
1	1511041	0.566219	0.857161232
1	1551227	0.739148	0.529149785
1	1591142	1.007959	0.15248569
1	1631517	1.290363	0.045549553
1	1669870	1.228368	0.057865458
1	1712323	1.602758	0.01557978
1	1752771	2.467916	0.00107724
1	1794020	2.171734	0.002652904
1	1833450	2.176588	0.002604669
1	1874996	2.619882	0.000659206
1	1915043	2.823043	0.000289408
1	1954983	2.55682	0.000884301
1	1995334	2.249903	0.002138401
1	2037629	0.877835	0.287092418
1	2078851	0.500474	0.931249598
1	2118733	0.644893	0.722104315
1	2159770	0.751636	0.503376423
1	2200029	0.615643	0.776786289
1	2240820	0.656854	0.69904817
1	2281636	0.747067	0.512589234
1	2321684	0.716156	0.576869895
1	2361712	0.563286	0.861293331
1	2402064	0.898247	0.259261046
1	2442416	1.544002	0.01889189
1	2483424	0.979836	0.174400283
1	2523556	1.066221	0.116309731
1	2563885	0.65855	0.695832529
1	2603183	0.71763	0.573895427
1	2643990	0.995348	0.162213004
1	2684021	0.894355	0.264647244
1	2724655	0.870349	0.298089909
1	2764708	0.691379	0.628464853
1	2806352	0.583291	0.832256094
1	2846603	0.555475	0.871969258
1	2887080	0.821357	0.373689626
1	2927223	0.651927	0.70863078
1	2967242	0.600086	0.804810599
1	3007501	0.75679	0.493263232
1	3047221	0.91734	0.236285292
1	3087608	0.792511	0.424094797
1	3130169	0.654194	0.704128883
1	3170225	1.112475	0.094250434
1	3210178	1.305413	0.04297704
1	3250321	1.092519	0.10288443
1	3290938	0.740926	0.525757283
1	3331004	0.788616	0.431699788
1	3371076	0.617229	0.773972603
1	3411623	0.842841	0.338944627
1	3451725	0.680231	0.651971188
1	3491613	0.818887	0.378143289
1	3531652	1.097435	0.100794263
1	3573626	0.87763	0.287349669
1	3614060	0.590536	0.820904881
1	3653432	1.011495	0.149462988
1	3695230	1.029797	0.137195318
1	3734481	0.753724	0.499099621
1	3776834	0.933867	0.217827513
1	3816666	0.70458	0.60118014
1	3857143	0.821069	0.374252363
1	3896952	0.693436	0.624091581
1	3937386	0.821212	0.373946878
1	3977463	0.760461	0.48612451
1	4017313	0.648687	0.714692263
1	4057536	0.69653	0.617949707
1	4098073	0.922543	0.230239887
1	4138724	0.837029	0.347723326
1	4178745	0.818819	0.378271915
1	4218758	1.017432	0.14541128
1	4258767	1.037828	0.132050293
1	4299937	0.985269	0.169994855
1	4340243	0.919046	0.234339829
1	4379618	0.735523	0.537140652
1	4421697	0.723393	0.562415589
1	4461670	0.797725	0.414512187
1	4502079	0.940843	0.210672712
1	4542542	0.584049	0.83103415
1	4582694	0.820932	0.374364911
1	4622802	0.766094	0.474805454
1	4662981	0.649274	0.713615023
1	4703019	0.767701	0.471782751
1	4742992	0.872278	0.295147598
1	4782895	0.724889	0.559023088
1	4823731	0.60073	0.803749437
1	4863755	0.563123	0.861582738
1	4904309	0.551703	0.876808798
1	4944309	0.984589	0.170380732
1	4984391	0.707006	0.595793942
1	5024988	0.863478	0.307720754
1	5065228	0.641667	0.72797286
1	5105105	0.705096	0.600102901
1	5145459	0.555307	0.872178275
1	5185486	0.869731	0.298974211
1	5225426	1.002678	0.15652132
1	5276285	0.432473	0.970319635
1	5316208	0.643223	0.725127018
1	5356539	0.807982	0.395909705
1	5396892	0.720722	0.567898257
1	5437450	0.546565	0.88341694
1	5477472	0.596738	0.810212875
1	5517728	0.497769	0.933500547
1	5557980	0.863738	0.307415268
1	5598301	0.896909	0.260868866
1	5638310	1.142688	0.08273844
1	5678127	0.96887	0.182825262
1	5718210	0.935441	0.215817737
1	5758531	0.735456	0.537269278
1	5797301	0.826878	0.363576436
1	5838960	0.65122	0.71006174
1	5879444	0.624989	0.759839861
1	5919472	0.671393	0.670091324
1	5959479	0.782743	0.442858062
1	6000894	0.676214	0.660315776
1	6042994	0.813206	0.387323944
1	6082969	1.210739	0.062351277
1	6122831	1.050677	0.12473471
1	6163710	0.696225	0.618624992
1	6203995	0.573389	0.84679079
1	6245131	0.767873	0.471509422
1	6285144	0.788208	0.432696636
1	6325046	0.564418	0.859540806
1	6365946	0.470109	0.952295968
1	6405666	0.592191	0.818075117
1	6445701	0.864699	0.305936073
1	6487431	0.995823	0.161859284
1	6527386	0.845468	0.334748215
1	6567882	0.837674	0.346710399
1	6609058	0.918944	0.234436298
1	6648837	0.684788	0.642404656
1	6689298	0.758143	0.490835423
1	6729476	0.387507	0.983391215
1	6771852	0.645205	0.721589813
1	6812406	0.740694	0.52614316
1	6852529	0.520354	0.912357708
1	6892636	0.658908	0.694851759
1	6932738	0.615686	0.776673741
1	6972704	0.596498	0.810646987
1	7012926	0.595149	0.812865779
1	7053018	0.698352	0.614476815
1	7094522	0.909468	0.24543379
1	7134671	0.952616	0.198646215
1	7174589	1.006232	0.153964885
1	7214948	0.671528	0.669882308
1	7255979	0.730576	0.546578558
1	7296761	0.996962	0.161007139
1	7336682	0.776993	0.453743006
1	7377011	0.858536	0.314907711
1	7417540	0.644669	0.722570583
1	7457650	0.626511	0.75725127
1	7498100	1.003412	0.155797801
1	7538532	0.891822	0.267766416
1	7579706	1.057094	0.120940253
1	7619983	0.773159	0.46131584
1	7659972	0.700847	0.609251399
1	7701195	0.627883	0.754775227
1	7741519	0.366113	0.987587626
1	7781642	0.546859	0.883095376
1	7821850	0.861893	0.310068172
1	7862369	0.682819	0.646649302
1	7901713	0.530414	0.902099813
1	7942477	0.821426	0.373512766
1	7982429	0.740691	0.526159239
1	8022535	0.896122	0.262010419
1	8062421	0.418111	0.975368191
1	8103960	0.552301	0.876085279
1	8144394	0.715844	0.577448711
1	8184403	0.736411	0.535339893
1	8225388	0.612884	0.781883079
1	8265986	0.681283	0.649639848
1	8306168	1.048875	0.125731558
1	8346171	0.570664	0.850762107
1	8386749	0.77488	0.457891183
1	8426768	0.736132	0.535886552
1	8466748	0.694875	0.6214226
1	8508363	1.21793	0.060196797
1	8548071	1.074812	0.111968615
1	8590260	1.024696	0.140603897
1	8630232	0.639971	0.731397518
1	8670580	0.807359	0.397163805
1	8710789	0.707396	0.595054344
1	8751347	0.769654	0.468197312
1	8791185	0.599126	0.806386263
1	8831796	0.567288	0.855891054
1	8871841	0.732964	0.54172294
1	8912802	0.798428	0.413081227
1	8952689	0.946122	0.20514181
1	8994002	0.648132	0.715930285
1	9034637	0.476045	0.948292495
1	9075853	0.80138	0.40750209
1	9115881	0.677377	0.657518168
1	9155511	0.887425	0.273972603
1	9197566	0.599859	0.805116085
1	9237647	0.653839	0.704916715
1	9278356	0.612248	0.783056788
1	9319130	0.672368	0.668306644
1	9360620	0.781341	0.445832529
1	9400341	0.770373	0.466927134
1	9440631	0.788786	0.431362145
1	9480764	0.375743	0.985626085
1	9520828	0.809481	0.393530131
1	9560847	0.944604	0.206733552
1	9601436	0.704857	0.60055309
1	9641548	0.751218	0.504276802
1	9681709	0.628336	0.754019551
1	9721936	0.563453	0.860891376
1	9761797	0.423585	0.97358351
1	9801718	0.760472	0.486092353
1	9843160	0.49819	0.933162904
1	9883109	0.469221	0.952730079
1	9924431	0.806162	0.399398675
1	9964473	0.508702	0.923869702
1	10003693	0.808323	0.39523442
1	10044644	0.689943	0.631246382
1	10086027	0.819685	0.37661586
1	10125995	0.7105	0.58873561
1	10166062	0.646728	0.718727892
1	10206410	0.693277	0.624509615
1	10246477	0.837342	0.347128433
1	10286187	0.739863	0.527718824
1	10326152	0.79159	0.425895556
1	10366208	1.105097	0.097321371
1	10406997	0.701949	0.606936137
1	10447598	0.934597	0.216830664
1	10487710	1.435912	0.026432568
1	10527672	0.935945	0.215287157
1	10569811	0.733725	0.540275902
1	10611592	1.312762	0.04181941
1	10651455	0.613909	0.780001929
1	10691673	0.598447	0.807479581
1	10732324	0.685692	0.640410959
1	10772020	0.605268	0.795694257
1	10811984	0.65077	0.710833494
1	10853195	0.535472	0.896215191
1	10894374	0.857233	0.316965721
1	10934911	0.689068	0.633127532
1	10975343	0.906554	0.249099621
1	11015452	0.735792	0.536610071
1	11055894	0.926202	0.226123866
1	11095984	0.874412	0.292124895
1	11135957	0.755125	0.496334169
1	11175463	0.676774	0.65893305
1	11215660	0.719807	0.569811563
1	11256768	1.192794	0.066740626
1	11296742	0.663105	0.686684031
1	11336657	0.855834	0.319313139
1	11377582	0.689819	0.631423243
1	11418625	0.81944	0.377114284
1	11458954	0.931336	0.220705512
1	11499260	1.372496	0.033394431
1	11539718	1.185246	0.06894334
1	11581383	0.936418	0.214885202
1	11619999	0.739145	0.529165863
1	11664942	0.3905	0.982683774
1	11705029	0.421984	0.974114091
1	11745625	0.688658	0.633995755
1	11785367	0.592576	0.817431989
1	11825971	1.710185	0.010965335
1	11866196	1.80897	0.007749695
1	11906317	2.141134	0.003006624
1	11948930	0.859404	0.313878706
1	11991644	0.951986	0.199337578
1	12032847	1.036326	0.133159689
1	12073091	1.5665	0.017396617
1	12112476	1.511695	0.020660493
1	12153781	0.734114	0.53966493
1	12195213	1.373831	0.033121101
1	12237051	1.055622	0.121631616
1	12277185	0.756816	0.493214998
1	12317854	0.739908	0.527606277
1	12357921	0.80002	0.410154994
1	12398828	0.837243	0.347273137
1	12438959	1.547996	0.018666795
1	12479264	0.82016	0.375635089
1	12519308	0.542621	0.888015306
1	12559200	0.657619	0.697761914
1	12599155	0.800715	0.408900894
1	12639600	1.073321	0.112804682
1	12680595	0.797547	0.41484983
1	12720712	0.814763	0.384928291
1	12760697	0.851235	0.32629108
1	12801321	0.971585	0.180799408
1	12840598	1.010237	0.150572384
1	12881699	0.502342	0.929480996
1	12922900	1.178268	0.071178211
1	12963009	1.10477	0.097530388
1	13002828	0.867707	0.301675349
1	13043398	0.718233	0.572753875
1	13083772	0.69592	0.619380668
1	13123995	0.975798	0.17764808
1	13164110	1.128741	0.087610136
1	13203609	0.801658	0.407100135
1	13244305	0.913357	0.240980127
1	13285073	0.868079	0.301225159
1	13325097	0.763403	0.480223809
1	13365174	1.15614	0.078027526
1	13404568	1.320427	0.040758248
1	13448055	0.646797	0.718470641
1	13488115	0.678749	0.65464017
1	13527146	0.526097	0.906457007
1	13570356	0.809466	0.393642678
1	13610940	0.806127	0.39944691
1	13651104	0.952452	0.198742684
1	13691391	1.740387	0.00975947
1	13731391	1.601996	0.015611936
1	13771445	1.271602	0.048652646
1	13811299	1.102886	0.09831822
1	13852178	0.592086	0.818268056
1	13892162	0.918664	0.234757862
1	13932485	0.560314	0.865457586
1	13972531	0.747609	0.511656698
1	14012692	0.548782	0.880860505
1	14052708	0.644103	0.723615667
1	14092782	0.568709	0.853993826
1	14132847	0.710342	0.589025018
1	14172887	0.582675	0.833043926
1	14214552	0.746529	0.513537848
1	14253898	0.705917	0.598511158
1	14294985	0.726014	0.556161168
1	14335066	0.680739	0.650974339
1	14375188	0.495642	0.93517268
1	14415242	0.674217	0.664592578
1	14455448	0.632661	0.745482025
1	14495214	0.986114	0.169351727
1	14535584	0.708184	0.593510837
1	14576337	0.890932	0.268956203
1	14617076	0.903966	0.252041932
1	14658091	0.700611	0.609637276
1	14698147	0.863858	0.307270564
1	14738166	0.989035	0.166875683
1	14777767	0.80914	0.394108946
1	14819961	1.190517	0.067303364
1	14860077	0.693376	0.624332755
1	14900367	0.829972	0.358206316
1	14940480	0.873404	0.293523699
1	14980571	0.506741	0.925670461
1	15020564	0.798592	0.412663194
1	15060862	0.689076	0.633095376
1	15100917	0.733989	0.539809634
1	15141176	0.656907	0.698999936
1	15180818	0.825551	0.366004245
1	15221095	0.968443	0.18311467
1	15259873	0.602891	0.80005145
1	15302525	0.563929	0.860200013
1	15342369	0.696102	0.618994791
1	15383312	0.59	0.821885652
1	15423341	0.574145	0.845745707
1	15463837	0.610376	0.786401055
1	15503847	0.555848	0.871454756
1	15544424	0.737967	0.532011705
1	15584481	0.536201	0.895314811
1	15624508	0.70557	0.599106052
1	15664481	0.90057	0.256350891
1	15704507	1.188813	0.06778571
1	15744624	1.161446	0.076226767
1	15784782	0.949668	0.201395588
1	15824846	0.624441	0.760868866
1	15864833	0.688931	0.633368705
1	15904896	1.137484	0.084474886
1	15944914	0.954058	0.197150942
1	15985356	1.250482	0.053025918
1	16025943	1.005275	0.154591935
1	16065513	0.900955	0.255852466
1	16106463	0.637339	0.736462152
1	16146870	0.798899	0.411939675
1	16186915	0.590527	0.820969194
1	16227405	0.768133	0.471059232
1	16267704	0.950018	0.201025789
1	16307644	0.709077	0.591886938
1	16348167	0.682767	0.646729693
1	16388543	0.656022	0.700881086
1	16428669	0.720646	0.568042961
1	16468862	0.834769	0.350906811
1	16509650	0.93079	0.221429031
1	16549631	0.751488	0.503633674
1	16589567	0.793153	0.422792463
1	16629915	0.604081	0.797864814
1	16670051	0.89782	0.259711235
1	16710218	0.989008	0.16690784
1	16750889	0.842914	0.338864236
1	16790790	0.9355	0.215721268
1	16832088	1.073992	0.112386649
1	16873691	0.902383	0.25393916
1	16913361	0.911515	0.242989903
1	16957001	0.577504	0.840697151
1	16997047	0.497227	0.933934658
1	17037141	0.608467	0.789906103
1	17077126	0.881864	0.281802688
1	17117515	1.081995	0.108125924
1	17157341	0.774636	0.458357451
1	17197686	0.769739	0.467923982
1	17237579	0.592686	0.817206894
1	17278156	0.798167	0.413579651
1	17318257	0.983513	0.171184642
1	17359245	0.751158	0.504421506
1	17399146	0.759105	0.489243681
1	17439472	0.936657	0.21472442
1	17480608	0.83407	0.351951894
1	17520689	0.680856	0.650540228
1	17560780	1.263071	0.050614187
1	17601009	0.832693	0.353977748
1	17640945	0.780636	0.446925847
1	17680777	0.587451	0.825873046
1	17721872	0.995233	0.162277317
1	17763049	0.967708	0.183902502
1	17803293	0.672913	0.667325873
1	17843324	0.968301	0.183178983
1	17883688	0.55113	0.877564474
1	17923867	0.798513	0.41287221
1	17963915	1.008918	0.151762171
1	18004322	0.570677	0.850681716
1	18044361	0.595959	0.811627757
1	18084589	0.718601	0.572014277
1	18125297	0.871583	0.296240916
1	18165603	2.093565	0.00348897
1	18205616	1.081586	0.108351019
1	18245899	0.849262	0.328927905
1	18285493	1.017188	0.145572063
1	18326078	0.917899	0.235577851
1	18365398	0.75569	0.495385555
1	18406323	0.77947	0.449369734
1	18446464	0.494352	0.936024825
1	18486519	0.580989	0.835503891
1	18526587	0.884714	0.278056467
1	18566660	0.431018	0.970882372
1	18606795	0.479617	0.946089781
1	18647094	0.495979	0.934931507
1	18686910	1.451585	0.025178468
1	18728123	0.543318	0.887195318
1	18768175	0.702238	0.60619654
1	18808312	0.826074	0.365007396
1	18848297	0.472489	0.950623834
1	18888390	0.61874	0.771464403
1	18928558	0.800879	0.408531095
1	18968852	0.797845	0.414303171
1	19008507	0.510772	0.921747379
1	19049681	0.591761	0.818846871
1	19089601	0.770939	0.465849894
1	19130671	0.783308	0.441909448
1	19171133	0.841429	0.340874011
1	19211414	0.637314	0.736590778
1	19251494	0.489122	0.939353013
1	19289284	0.652392	0.707875105
1	19332570	0.579876	0.837176024
1	19377279	0.696988	0.617161875
1	19417516	0.679194	0.653627243
1	19458769	1.113042	0.09410573
1	19499351	1.550199	0.018473857
1	19540397	1.202034	0.064505756
1	19580418	0.803869	0.403128819
1	19620382	0.758685	0.49006367
1	19661633	0.55768	0.869187729
1	19701821	0.754786	0.497089845
1	19742036	1.32552	0.040002573
1	19781745	0.610642	0.785870474
1	19822533	0.716041	0.57709499
1	19862552	0.441102	0.966814586
1	19911255	0.866924	0.302945527
1	19952177	0.657807	0.697392115
1	19992207	0.652841	0.706862178
1	20032940	1.074847	0.111920381
1	20073147	0.57339	0.846774712
1	20113452	0.712567	0.584056853
1	20153575	1.010263	0.150524149
1	20193642	1.003373	0.15589427
1	20234045	0.762819	0.481445752
1	20274412	0.661127	0.690430253
1	20314571	0.530615	0.901906875
1	20356064	0.677223	0.658080906
1	20396576	0.78711	0.434802881
1	20436928	0.797324	0.415460801
1	20478257	0.720472	0.568348447
1	20518055	0.724426	0.55990739
1	20558390	0.821869	0.372789247
1	20599276	0.698326	0.614557206
1	20639732	0.743962	0.518827577
1	20679836	0.984995	0.170123481
1	20719324	0.589884	0.822094668
1	20759841	0.78919	0.43042961
1	20800336	0.504562	0.927519455
1	20840360	0.69731	0.616631295
1	20878348	0.645432	0.721220014
1	20920531	0.362695	0.98800566
1	20961667	0.944007	0.207424915
1	21001699	0.578901	0.838623063
1	21043523	0.697416	0.616341887
1	21082990	0.914905	0.239066821
1	21125502	0.678331	0.655492315
1	21165322	0.654304	0.704032414
1	21206540	0.80103	0.408225609
1	21246465	0.790393	0.428066114
1	21286945	0.684515	0.642903081
1	21326845	0.614934	0.778152936
1	21367495	0.997248	0.1608142
1	21407531	0.713953	0.581339636
1	21447682	1.031676	0.136005531
1	21488796	1.040408	0.130747958
1	21529982	0.792462	0.424223423
1	21570885	0.632746	0.74525693
1	21610374	0.658285	0.696475658
1	21658574	1.582256	0.016415847
1	21698496	0.818803	0.378320149
1	21740757	0.86021	0.312624606
1	21780781	0.764787	0.477603061
1	21821454	0.762417	0.48236221
1	21862086	1.465888	0.023940446
1	21901336	1.21217	0.061885009
1	21942657	1.017147	0.145604219
1	21982356	0.691992	0.62714644
1	22022953	0.70295	0.604508329
1	22062997	1.13965	0.08371921
1	22103001	1.003865	0.155556627
1	22143397	0.637667	0.735658242
1	22183564	0.69511	0.621084957
1	22223994	0.642586	0.726557978
1	22264824	0.379796	0.984806097
1	22307016	0.548221	0.881471477
1	22347830	0.450387	0.962795035
1	22388887	0.921483	0.231622612
1	22428907	0.521967	0.910621262
1	22469305	0.751202	0.504308959
1	22508532	0.870508	0.29781658
1	22549676	0.969293	0.182471542
1	22589547	1.272555	0.048459708
1	22629973	1.85812	0.006640298
1	22677794	1.863583	0.006511673
1	22718603	1.44455	0.025709049
1	22759910	0.900535	0.256399125
1	22799794	1.081459	0.108447489
1	22839832	1.268957	0.049327931
1	22881138	0.944063	0.207344524
1	22921422	1.283527	0.046755418
1	22961903	0.964797	0.186651875
1	23005600	0.974978	0.178323365
1	23046180	0.7721	0.463422085
1	23086277	0.663698	0.685365618
1	23126418	0.747902	0.511061805
1	23166462	0.788092	0.43293781
1	23206436	0.743376	0.519856582
1	23246766	0.729986	0.54781658
1	23286645	0.831464	0.355810663
1	23326666	0.561784	0.863399576
1	23366877	0.825761	0.36560229
1	23406934	0.590079	0.82172487
1	23446908	0.574825	0.844684546
1	23486426	0.534637	0.897228118
1	23527129	0.75124	0.504244646
1	23567769	0.486633	0.941202007
1	23607444	0.784837	0.439256544
1	23647501	0.699439	0.612049006
1	23692767	0.48701	0.941041225
1	23733745	0.778548	0.451057946
1	23773922	0.639746	0.731847707
1	23814183	0.502145	0.929673934
1	23854148	0.508396	0.924143032
1	23896255	0.699188	0.612547431
1	23936707	0.772085	0.463486398
1	23976450	0.760137	0.486767638
1	24016742	0.749721	0.507460287
1	24056706	0.688087	0.635185542
1	24096918	0.863155	0.308363882
1	24137906	0.934622	0.216814586
1	24178084	0.712686	0.583879992
1	24218008	0.66343	0.686008747
1	24259371	1.033551	0.1348479
1	24299220	1.111901	0.094539842
1	24340247	0.708609	0.592819474
1	24380576	1.041399	0.130153065
1	24420403	1.25215	0.052672198
1	24460368	0.797487	0.414978455
1	24501090	0.687683	0.635909062
1	24542660	0.733473	0.540677857
1	24583242	0.69025	0.630764036
1	24623546	0.525972	0.906617789
1	24663594	0.571446	0.84957232
1	24703095	1.057882	0.120425751
1	24743959	0.776084	0.45549553
1	24783937	0.51075	0.921779536
1	24824164	0.697859	0.615425429
1	24864186	0.810722	0.391279182
1	24905754	0.566313	0.856984372
1	24945816	0.641953	0.72752267
1	24985731	0.651732	0.709032735
1	25026509	0.948042	0.20326066
1	25066642	0.964819	0.18660364
1	25106753	0.629899	0.750643128
1	25146921	0.69871	0.61372114
1	25187195	0.77475	0.45818059
1	25227728	0.751612	0.503424658
1	25267521	1.119257	0.091388514
1	25309192	0.849842	0.328091839
1	25349231	0.785718	0.437455785
1	25388928	0.884797	0.277911763
1	25428298	1.21543	0.060775613
1	25470015	0.735799	0.536577915
1	25510576	0.919358	0.233937874
1	25551105	1.044837	0.128111133
1	25590483	0.888719	0.271930671
1	25632304	0.856476	0.318187665
1	25672809	0.664515	0.683757798
1	25717684	0.591678	0.819023731
1	25757982	0.538426	0.892710142
1	25798923	1.032229	0.135571419
1	25839127	0.475198	0.948758763
1	25879361	0.595072	0.812994405
1	25919844	0.718439	0.572384076
1	25959707	0.770032	0.467441636
1	26000353	1.477362	0.022911441
1	26040640	0.710704	0.58828542
1	26080956	0.523047	0.909720882
1	26123006	0.446104	0.964708341
1	26163096	0.815833	0.38324008
1	26203277	0.81567	0.383497331
1	26243102	0.669018	0.675075568
1	26283777	0.887897	0.273377709
1	26323851	0.967146	0.184417004
1	26363893	0.549913	0.879107981
1	26404159	0.691842	0.627484083
1	26444089	0.904367	0.25160782
1	26475220	0.403633	0.979532446
1	26526909	0.626903	0.756640298
1	26568098	0.685652	0.640523506
1	26608483	0.588455	0.824168757
1	26648375	0.607284	0.792237443
1	26689100	0.805843	0.399961412
1	26728132	1.015011	0.14693871
1	26768737	0.661999	0.688693807
1	26809466	0.682995	0.646231269
1	26849582	0.453438	0.961219371
1	26889917	0.59709	0.809698373
1	26930000	0.787186	0.434626021
1	26970355	0.533034	0.89899672
1	27010540	0.7974	0.415251785
1	27051860	0.908196	0.247202392
1	27092051	0.866173	0.304022767
1	27131954	0.681449	0.649350441
1	27171672	0.406071	0.978969709
1	27213168	0.610577	0.785966943
1	27253526	0.709755	0.59016657
1	27293844	0.454977	0.960399383
1	27334104	0.586975	0.826564409
1	27374138	1.04841	0.125908419
1	27413975	1.021626	0.142629751
1	27454175	0.58727	0.826130298
1	27494514	0.922602	0.230143418
1	27535038	0.883672	0.279487427
1	27575122	0.88794	0.273297318
1	27615176	1.152477	0.079104766
1	27655065	0.959779	0.191684353
1	27695886	0.707712	0.594539842
1	27735881	0.977602	0.176249276
1	27776162	0.811036	0.390619976
1	27815960	0.965176	0.186201685
1	27856382	0.712594	0.584024696
1	27896434	0.756481	0.494018908
1	27936484	0.638144	0.734741784
1	27976153	0.692021	0.627033893
1	28016691	0.561867	0.863222715
1	28057393	0.793592	0.422068943
1	28097309	0.901614	0.254871696
1	28137455	0.676115	0.660540871
1	28177492	0.960112	0.191330632
1	28217222	0.754462	0.497732973
1	28257776	0.708494	0.592932021
1	28297884	0.637914	0.735159817
1	28337980	0.937269	0.214177761
1	28378083	0.79238	0.424448518
1	28418339	0.73209	0.543459386
1	28458522	0.701512	0.607756126
1	28498792	0.685455	0.641070165
1	28538463	0.757143	0.492539713
1	28580315	0.68863	0.634076146
1	28621069	0.753524	0.49937295
1	28662243	0.499033	0.932584089
1	28702775	0.955104	0.196121937
1	28742915	0.773884	0.459965271
1	28783292	0.817969	0.379847579
1	28823861	1.50078	0.021287543
1	28863840	1.376311	0.03286385
1	28904038	0.368563	0.987217828
1	28944099	0.654599	0.703405364
1	28984402	0.411236	0.977442279
1	29024531	0.886989	0.274503183
1	29065028	0.867276	0.302334555
1	29105123	0.773467	0.460753103
1	29145914	0.764878	0.47734581
1	29185987	0.397097	0.981156344
1	29226863	0.483302	0.943485112
1	29267884	0.774773	0.458132356
1	29307948	0.997467	0.160589105
1	29348037	0.499927	0.931844492
1	29388165	0.662853	0.68705383
1	29428349	0.601908	0.801803975
1	29468438	0.67629	0.660090681
1	29508438	0.690874	0.629686797
1	29548541	0.639775	0.731751238
1	29589008	0.804427	0.40230883
1	29628853	0.725359	0.557865458
1	29669263	0.884213	0.278844299
1	29708838	1.058729	0.119814779
1	29750324	0.994633	0.162727507
1	29790432	0.664884	0.682905653
1	29830470	0.756517	0.493938517
1	29871315	0.605225	0.795774648
1	29911470	0.739236	0.529005081
1	29950442	0.772534	0.462553862
1	29992396	0.788543	0.431957039
1	30032947	0.801304	0.407695029
1	30072769	0.872348	0.295067207
1	30112524	0.748624	0.509775548
1	30155011	0.694217	0.622741012
1	30195556	0.741949	0.5234581
1	30236477	0.595603	0.81214226
1	30276501	0.713891	0.581468262
1	30317140	0.621656	0.766142517
1	30356949	1.732278	0.009968487
1	30397546	0.992961	0.163836903
1	30437743	0.795001	0.419512509
1	30478807	0.670942	0.670959547
1	30518695	0.753424	0.499581967
1	30559023	0.783245	0.442021995
1	30599343	0.649871	0.712344845
1	30639483	0.667515	0.677969644
1	30679421	0.726821	0.5544408
1	30719494	0.805028	0.401408451
1	30759405	0.682765	0.646745771
1	30800030	0.563545	0.860730594
1	30840213	0.61203	0.783442665
1	30880205	0.835374	0.349861727
1	30921465	1.030462	0.136825519
1	30961575	1.100329	0.099556242
1	31001092	0.625928	0.758232041
1	31042412	0.709507	0.590825777
1	31082775	0.798248	0.413418869
1	31122661	0.834714	0.35100328
1	31163036	0.648149	0.715833816
1	31203142	0.943516	0.207955496
1	31243532	0.598298	0.807801145
1	31283563	0.590057	0.821805261
1	31324022	0.78337	0.441764744
1	31364031	0.793296	0.422486977
1	31404263	0.70256	0.605344395
1	31444892	0.727448	0.553267091
1	31485040	0.725646	0.557093704
1	31525730	0.670415	0.672181491
1	31565660	0.483063	0.943661972
1	31605775	0.577028	0.841452827
1	31646124	0.579042	0.838414046
1	31686053	0.781265	0.445945077
1	31726191	0.714132	0.580953759
1	31766448	1.107755	0.096276288
1	31806464	0.687195	0.636777285
1	31846480	0.672239	0.668612129
1	31886757	1.454247	0.024953373
1	31927301	1.028904	0.137870603
1	31967978	0.775838	0.456026111
1	32008030	0.567127	0.856083993
1	32047835	0.659989	0.69269728
1	32088861	0.526575	0.905926426
1	32129386	0.959301	0.191941604
1	32169331	0.913538	0.24086758
1	32209486	1.359414	0.035259502
1	32250246	0.888002	0.273152614
1	32290432	1.134398	0.08577722
1	32331685	1.066363	0.116261496
1	32371966	0.835053	0.350392308
1	32418351	0.94061	0.21096212
1	32459449	0.986886	0.168756833
1	32501639	0.55572	0.871695929
1	32541666	1.34545	0.037204965
1	32581590	0.670624	0.671747379
1	32621726	0.527382	0.905315454
1	32661940	0.885787	0.276384333
1	32702042	0.761854	0.483439449
1	32741962	2.028661	0.004244646
1	32785020	2.182347	0.002588591
1	32825103	0.565487	0.858029455
1	32864956	0.697435	0.616293652
1	32905820	0.895244	0.263200206
1	32947057	0.55756	0.86954145
1	32987355	0.352295	0.989291916
1	33027409	1.196306	0.065888482
1	33067529	0.990066	0.166264712
1	33107545	0.938863	0.212328767
1	33147605	0.80742	0.396954788
1	33187848	1.193844	0.066451219
1	33228288	1.315184	0.041401376
1	33268857	1.02712	0.138835295
1	33309502	1.30119	0.043668403
1	33349458	1.239028	0.055501962
1	33389303	0.66467	0.683404077
1	33430689	0.569473	0.852530709
1	33471637	1.111542	0.09473278
1	33512915	0.455489	0.960109975
1	33552803	0.739526	0.528378031
1	33594362	0.629035	0.752492122
1	33634389	0.402348	0.979902245
1	33674721	0.801328	0.407566403
1	33714708	0.821244	0.373866487
1	33755302	1.23578	0.056209403
1	33795882	1.605676	0.015418998
1	33838339	1.408784	0.029374879
1	33878481	0.933977	0.217682809
1	33918341	0.866021	0.304247862
1	33958696	0.635261	0.740031513
1	33998612	0.892862	0.266544472
1	34038604	0.893137	0.266142517
1	34079110	0.753969	0.498504727
1	34118546	0.71709	0.574908354
1	34159200	0.737312	0.533458743
1	34199209	0.574242	0.845568847
1	34239484	0.566141	0.857257701
1	34280152	0.438499	0.9677632
1	34320568	0.666353	0.680124124
1	34363946	0.919221	0.234098656
1	34404911	0.672018	0.669062319
1	34445147	0.483548	0.943340408
1	34486793	0.63678	0.737523313
1	34526651	0.660403	0.691748666
1	34568048	0.57866	0.838864236
1	34608492	0.624909	0.760000643
1	34648457	0.601243	0.802993762
1	34688267	0.380615	0.984645315
1	34728533	0.779731	0.448774841
1	34768667	1.254397	0.05220593
1	34808063	0.787097	0.434818959
1	34848485	0.931645	0.220367869
1	34890189	0.779499	0.4493215
1	34931416	0.482794	0.943935301
1	34971444	0.809469	0.393578365
1	35011415	0.607282	0.792253521
1	35051460	0.816601	0.381825198
1	35092392	0.715832	0.577496945
1	35132309	0.87388	0.292896649
1	35173532	0.501532	0.930204515
1	35213563	0.709403	0.59106695
1	35253621	0.835444	0.349765258
1	35294048	0.649436	0.713309538
1	35333976	0.64622	0.720014149
1	35374591	0.652512	0.70755354
1	35415558	0.736824	0.534455592
1	35455047	0.49603	0.934867194
1	35494588	0.935589	0.215640877
1	35536230	0.789172	0.430574313
1	35576164	0.557834	0.869059103
1	35617119	0.878501	0.286095569
1	35659135	0.519398	0.913306322
1	35699521	0.494213	0.936089138
1	35740297	0.567083	0.85619654
1	35780400	0.469704	0.952537141
1	35821408	0.736986	0.534053637
1	35861715	0.581767	0.834378417
1	35903112	0.566713	0.85655026
1	35943148	0.596357	0.810936395
1	35983044	0.654856	0.702955174
1	36024115	0.960125	0.191298476
1	36064734	0.846279	0.333638819
1	36106379	0.942	0.209482925
1	36146333	1.065324	0.11675992
1	36187329	0.860254	0.312560293
1	36227412	0.908743	0.246462795
1	36267228	1.111344	0.094861406
1	36309078	0.710649	0.588462281
1	36348689	0.723044	0.5632195
1	36390503	0.884375	0.278635282
1	36430589	0.648643	0.714804811
1	36470257	0.721318	0.56653161
1	36510877	0.471316	0.951395588
1	36551415	0.496562	0.934417004
1	36591946	0.611631	0.784150106
1	36632596	0.688398	0.634429867
1	36671853	0.836615	0.348221751
1	36713133	1.018526	0.144510901
1	36755520	0.754659	0.497298862
1	36795348	0.965867	0.185494244
1	36836057	0.705385	0.599524085
1	36876231	0.432198	0.970416104
1	36916158	0.615781	0.776545115
1	36956226	0.505628	0.926651232
1	36997258	0.719162	0.570969194
1	37036883	0.801915	0.406569554
1	37077750	0.752442	0.501752524
1	37117853	1.075287	0.111759599
1	37157768	0.828969	0.35995884
1	37198296	0.813564	0.386777285
1	37238613	0.621864	0.765804875
1	37278519	0.831908	0.355087144
1	37319661	0.543612	0.886841598
1	37359626	0.734687	0.538732394
1	37399200	0.667943	0.677181812
1	37440650	0.845373	0.334876841
1	37484416	0.603547	0.798829507
1	37524841	0.657972	0.697022317
1	37564763	0.869616	0.299215384
1	37604961	0.560216	0.865554055
1	37643918	0.570625	0.850842498
1	37685225	0.877598	0.287413982
1	37725758	1.172818	0.073027204
1	37765468	0.507146	0.925300662
1	37806239	0.645804	0.720560808
1	37846206	0.769869	0.467682809
1	37886467	0.556069	0.871277896
1	37926365	0.443382	0.965946363
1	37967319	0.548753	0.88090874
1	38007514	0.63001	0.750482346
1	38051846	0.879937	0.284310888
1	38091703	1.100504	0.099443694
1	38132130	0.643507	0.724612515
1	38174125	1.218497	0.060003859
1	38218081	0.756426	0.494211846
1	38258232	1.489063	0.022204
1	38298279	2.447392	0.001141553
1	38338402	1.415496	0.028603126
1	38378609	0.927532	0.224789376
1	38419059	0.865079	0.305453727
1	38459361	0.579953	0.837095633
1	38499183	0.604848	0.796417776
1	38539542	0.776541	0.454595151
1	38580263	0.768174	0.470994919
1	38620740	0.997157	0.160862435
1	38660968	1.024524	0.140716445
1	38701198	1.075401	0.111711364
1	38739270	0.798471	0.412984758
1	38781712	0.64814	0.715898128
1	38822495	0.774516	0.458711171
1	38862625	0.493791	0.936507171
1	38901743	0.65451	0.703582224
1	38941753	0.591876	0.818621776
1	38985646	0.816328	0.382275387
1	39025796	1.335709	0.038314361
1	39065894	0.742486	0.52202714
1	39105813	0.630913	0.748906682
1	39146238	0.621733	0.765997813
1	39186413	0.510251	0.922342273
1	39226721	0.747727	0.511431603
1	39266866	0.710894	0.587835231
1	39305943	1.161829	0.076130298
1	39348143	0.752068	0.502476043
1	39388890	0.879449	0.284873625
1	39429330	0.732756	0.542157052
1	39469883	0.596106	0.81133835
1	39509940	0.292595	0.99516046
1	39550937	1.21485	0.060936395
1	39590974	0.676543	0.659544022
1	39630841	0.800886	0.408498939
1	39671060	0.692273	0.62651939
1	39711150	0.989912	0.166345103
1	39751298	0.554419	0.873287671
1	39791476	0.663116	0.686667953
1	39831581	0.767004	0.472988617
1	39871485	0.853749	0.322319763
1	39912158	0.968234	0.183243295
1	39952511	0.841557	0.340648916
1	39991948	0.846528	0.333172551
1	40032243	0.944411	0.206958647
1	40072835	1.146312	0.081291401
1	40113022	0.573163	0.847176667
1	40153519	1.076681	0.110987845
1	40194592	1.533483	0.019438549
1	40234784	1.358351	0.035404206
1	40274491	0.619655	0.769663644
1	40316345	0.656349	0.700045019
1	40356979	0.604325	0.797318156
1	40398650	0.514311	0.918226252
1	40440466	0.958082	0.193243939
1	40480999	0.964406	0.186973439
1	40521739	0.987786	0.167969001
1	40562680	0.565465	0.85807769
1	40602423	0.572367	0.848253907
1	40643709	0.816195	0.382596952
1	40683803	0.845218	0.335166249
1	40724183	0.854506	0.321306836
1	40764513	0.888231	0.272718503
1	40804899	1.249771	0.053154544
1	40845892	0.625944	0.758215962
1	40886249	0.435334	0.968969066
1	40925873	0.579995	0.83703132
1	40966287	0.695023	0.621165348
1	41006233	0.547515	0.882178918
1	41046279	0.747899	0.511093961
1	41086743	0.704778	0.600697794
1	41126388	0.647943	0.716284005
1	41167354	0.747153	0.512380217
1	41207996	0.69186	0.627387613
1	41248130	1.000987	0.158032671
1	41287628	0.870365	0.298073831
1	41328072	0.556585	0.870811628
1	41368533	0.563443	0.860923532
1	41408703	0.51015	0.922406586
1	41448952	0.723912	0.56106502
1	41488909	0.717576	0.574072288
1	41528966	0.460368	0.957762557
1	41568997	0.83351	0.352771882
1	41609115	1.070182	0.114187408
1	41649318	0.907479	0.247990224
1	41690740	0.76121	0.484629237
1	41730865	0.526001	0.906601711
1	41770799	1.040772	0.130474629
1	41811097	0.82136	0.373673548
1	41850674	1.171986	0.073204065
1	41891972	0.492995	0.936941282
1	41932035	0.919424	0.23379317
1	41972209	0.815816	0.383336549
1	42012319	0.795239	0.419078397
1	42053535	0.440203	0.967216541
1	42093413	0.782387	0.443517268
1	42132615	0.646701	0.718760049
1	42172803	0.709542	0.590681073
1	42217818	0.723304	0.562672841
1	42257905	0.590861	0.820438613
1	42298363	0.754548	0.497523957
1	42338686	0.878682	0.285870474
1	42379747	1.091413	0.103350698
1	42421429	1.017281	0.145523828
1	42462063	0.826608	0.363978391
1	42503133	0.660273	0.692054151
1	42543244	0.557382	0.869750466
1	42583255	1.141466	0.083188629
1	42623171	0.677003	0.658450704
1	42664578	0.674319	0.664335327
1	42705497	0.736056	0.536047334
1	42745691	0.991407	0.165139237
1	42786206	1.217892	0.060212875
1	42826664	1.051768	0.124155894
1	42867148	0.799561	0.410958904
1	42907551	0.89674	0.261093961
1	42947453	0.785614	0.437696958
1	42987341	0.688355	0.634558493
1	43027786	0.604212	0.797607563
1	43067764	0.912156	0.242362853
1	43107004	0.488536	0.939771046
1	43150022	1.342715	0.037526529
1	43189979	1.215168	0.060856004
1	43230976	0.69698	0.617194032
1	43271827	0.609739	0.787622998
1	43311884	0.498616	0.932857418
1	43351997	0.665538	0.681667631
1	43392095	0.551397	0.87724291
1	43432168	0.738141	0.531545437
1	43472195	0.929394	0.222811756
1	43511955	0.661045	0.690639269
1	43552456	0.518294	0.914447874
1	43592503	0.679383	0.653096662
1	43632845	0.750591	0.505530902
1	43672902	0.656279	0.700221879
1	43712916	0.66345	0.685944434
1	43752883	0.637913	0.735175896
1	43792949	0.786472	0.436105216
1	43833281	0.766215	0.474580359
1	43872585	0.666992	0.678998649
1	43913460	0.808598	0.394816387
1	43953716	0.673585	0.665894913
1	43994315	0.476524	0.947938774
1	44034773	0.369654	0.986960576
1	44074898	0.773236	0.461122902
1	44114585	0.599784	0.805260788
1	44156104	0.808021	0.395845392
1	44197957	0.674441	0.664094154
1	44238070	0.573307	0.846919416
1	44278069	0.635269	0.739999357
1	44318533	0.508224	0.92433597
1	44358503	0.589477	0.822753875
1	44398452	0.521084	0.911585954
1	44438768	0.634107	0.742282462
1	44478790	0.674672	0.663627886
1	44518819	0.48824	0.940108689
1	44559805	0.786048	0.436893048
1	44599671	1.072375	0.113158402
1	44640380	1.095563	0.101549939
1	44681180	0.598367	0.807608206
1	44721095	0.64729	0.717650653
1	44761998	0.886638	0.275001608
1	44803297	0.816401	0.382114605
1	44843251	1.001023	0.158000515
1	44883635	0.618258	0.772364782
1	44923722	0.548068	0.881648338
1	44964671	0.756014	0.494790662
1	45004666	0.51835	0.914367483
1	45044915	0.759267	0.488906039
1	45084846	0.712565	0.584072931
1	45123810	0.907212	0.248311789
1	45166289	0.436812	0.968342016
1	45206380	0.72652	0.555164319
1	45246227	0.867197	0.30255965
1	45286162	0.689734	0.631664416
1	45326607	0.725373	0.557833301
1	45366754	0.717303	0.574554634
1	45406762	0.739673	0.528040388
1	45447342	0.680437	0.651537076
1	45487257	0.57487	0.844588076
1	45527567	0.681508	0.649205737
1	45567451	0.67607	0.660605184
1	45607646	0.944492	0.206862178
1	45648046	0.640277	0.73083478
1	45688221	0.864735	0.305855682
1	45727669	0.615296	0.777574121
1	45768613	0.544794	0.885426716
1	45808497	0.482977	0.943742363
1	45848717	0.807907	0.395974018
1	45889221	0.867666	0.301707505
1	45929450	0.971715	0.180654704
1	45969393	1.226542	0.058138787
1	46009664	0.848444	0.330198083
1	46050137	0.736444	0.535291659
1	46090097	0.640453	0.730529294
1	46131306	1.263684	0.050421249
1	46171980	1.128985	0.087545823
1	46212559	1.135627	0.085230561
1	46253447	0.825651	0.365811306
1	46296569	0.661803	0.68911184
1	46337492	1.105852	0.09706412
1	46378124	0.570624	0.850858576
1	46418186	0.98535	0.169962699
1	46458665	0.559863	0.866165027
1	46499709	0.896263	0.261769246
1	46539805	1.173161	0.07297897
1	46579741	0.510254	0.922310116
1	46621288	0.583886	0.831291401
1	46660980	1.30012	0.04387742
1	46701467	0.782151	0.44395138
1	46741628	1.857821	0.006656377
1	46781367	1.381233	0.032333269
1	46821479	1.778526	0.008569683
1	46865395	0.711008	0.587610136
1	46906318	0.6768	0.658884816
1	46946596	0.901842	0.254614445
1	46987034	0.666349	0.680140202
1	47025943	0.869005	0.299987137
1	47069007	0.469534	0.952585375
1	47109260	1.297361	0.044424079
1	47149279	1.932588	0.005450511
1	47189463	0.568945	0.853591871
1	47229303	0.789943	0.428821789
1	47269832	0.720673	0.567978648
1	47310152	0.754021	0.498408258
1	47349762	0.942357	0.209193517
1	47389946	0.889833	0.27041932
1	47432045	0.551323	0.877323301
1	47472138	0.828106	0.361502347
1	47512253	1.102447	0.098591549
1	47552412	0.86722	0.302447103
1	47592533	0.956018	0.195237636
1	47632412	0.805976	0.399752396
1	47672729	0.786201	0.436651875
1	47712526	1.256752	0.051771818
1	47753128	1.173606	0.072834266
1	47794566	0.583663	0.8316612
1	47834755	0.730069	0.547687954
1	47875107	0.859872	0.313235578
1	47916065	0.547089	0.882709499
1	47956286	0.390616	0.982603383
1	47996438	0.703431	0.603624027
1	48036800	0.735011	0.538153579
1	48076830	0.627185	0.756109718
1	48117213	0.595849	0.81186893
1	48157218	0.808462	0.394993247
1	48197284	0.769416	0.468599267
1	48237349	1.089765	0.103993826
1	48278699	1.165346	0.074940511
1	48319310	0.705093	0.600118979
1	48359451	0.853297	0.323107595
1	48399485	0.697778	0.615650524
1	48439285	0.619093	0.770869509
1	48479514	0.737997	0.531883079
1	48519606	0.802556	0.40544408
1	48559564	0.720232	0.56903981
1	48599742	0.744024	0.518731108
1	48639831	0.796831	0.416361181
1	48680997	0.731173	0.545469162
1	48721552	0.908292	0.246993376
1	48761824	0.900234	0.256833237
1	48802033	0.55979	0.866261496
1	48843251	0.817113	0.381053444
1	48883227	0.929953	0.222297254
1	48923455	0.770231	0.467184385
1	48963422	0.58058	0.836082706
1	49002412	0.506598	0.925799087
1	49044447	0.695604	0.620184578
1	49085090	0.78314	0.442118464
1	49124909	1.339545	0.037896328
1	49165817	0.944058	0.20737668
1	49206009	0.538136	0.893079941
1	49246020	0.735032	0.538073188
1	49286216	0.654347	0.703952023
1	49326553	0.954413	0.196716831
1	49366353	0.511435	0.921184642
1	49406846	0.607856	0.791047656
1	49447252	0.557911	0.868882243
1	49487032	0.670848	0.671232877
1	49528408	0.692523	0.626020966
1	49568615	0.829573	0.358994148
1	49611002	0.596928	0.809875233
1	49651425	1.526118	0.019856582
1	49691536	0.866468	0.303620812
1	49731818	1.018881	0.144285806
1	49771361	1.377014	0.032735224
1	49811938	0.782175	0.443870988
1	49851668	0.956649	0.194707055
1	49892387	0.906348	0.249276481
1	49932870	0.750176	0.506559907
1	49972816	1.359054	0.035307737
1	50012339	0.498587	0.932889575
1	50052912	0.617892	0.773023989
1	50093688	0.708743	0.592530066
1	50131949	0.657953	0.697086629
1	50175566	1.041471	0.130088752
1	50215444	0.908728	0.246478873
1	50256594	0.611233	0.78492186
1	50297504	0.676474	0.659672648
1	50338342	0.827488	0.362483118
1	50379027	0.828288	0.361229018
1	50419340	0.867288	0.302302399
1	50459428	0.555603	0.871840633
1	50500113	0.542837	0.887774133
1	50539935	0.622083	0.765451154
1	50580196	0.862638	0.30900701
1	50620535	0.87246	0.294954659
1	50660562	0.897517	0.260145347
1	50700714	0.847317	0.331886295
1	50741044	1.037722	0.132098527
1	50781414	1.051748	0.124188051
1	50822318	1.054652	0.122339057
1	50863232	0.780068	0.448019165
1	50903247	0.599342	0.806000386
1	50943240	0.739088	0.529326645
1	50983305	0.595489	0.81231912
1	51023123	0.668673	0.675734774
1	51063675	0.945701	0.205559843
1	51104099	0.736359	0.535404206
1	51145401	0.6957	0.619943405
1	51185544	0.732441	0.542687633
1	51224979	0.947224	0.204032414
1	51265272	0.699605	0.611663129
1	51305641	0.701583	0.607611422
1	51346269	0.843641	0.337577979
1	51387238	0.501768	0.92997942
1	51427212	0.528251	0.904334684
1	51467152	0.862021	0.30981092
1	51508011	0.827211	0.36299762
1	51548177	0.622453	0.764727635
1	51588101	0.724494	0.559762686
1	51628605	0.990956	0.165541192
1	51668379	0.832323	0.354444016
1	51710386	0.717556	0.574088366
1	51750764	0.81478	0.384880057
1	51790989	0.621137	0.767091131
1	51831183	0.481274	0.944948228
1	51870116	0.904575	0.251414882
1	51911497	0.99479	0.162566725
1	51952823	0.88596	0.276159239
1	51993048	0.645639	0.720882372
1	52033298	0.554299	0.873512766
1	52073637	0.899288	0.258119493
1	52113663	0.816888	0.38135893
1	52154430	0.871858	0.295790726
1	52194825	0.586074	0.827754196
1	52235867	0.563531	0.86076275
1	52275791	0.589471	0.822769953
1	52314918	0.733382	0.540886874
1	52356293	0.976899	0.176747701
1	52396418	0.65873	0.695318027
1	52437324	0.706389	0.597369606
1	52488215	0.888791	0.271818123
1	52529418	0.611334	0.784712843
1	52571261	0.498681	0.93284134
1	52616637	0.773141	0.461331918
1	52656791	0.748329	0.510306129
1	52697280	0.698493	0.614187408
1	52737432	0.688707	0.633931443
1	52777663	0.641784	0.727763843
1	52817908	0.748204	0.510515146
1	52857797	0.515393	0.917068622
1	52898471	0.988022	0.167792141
1	52938659	0.514052	0.918483504
1	52978654	0.375197	0.985770789
1	53019178	0.573968	0.845906489
1	53059255	0.600002	0.804923146
1	53099484	0.695491	0.620377516
1	53139938	0.854066	0.321821339
1	53179445	0.69117	0.629124059
1	53220582	0.865307	0.305196476
1	53261098	0.58466	0.830005145
1	53301359	0.764611	0.478005016
1	53342748	0.764882	0.477329732
1	53382054	0.390417	0.982748087
1	53423135	0.724073	0.5607113
1	53463271	0.783349	0.441812978
1	53503402	0.882304	0.281368577
1	53546209	0.723808	0.561257959
1	53586266	0.799035	0.41171458
1	53626365	0.717855	0.573461316
1	53666464	0.876659	0.288844942
1	53706136	0.597138	0.809617982
1	53747058	0.639229	0.732844556
1	53787001	0.580601	0.836034472
1	53826817	0.619989	0.768907968
1	53871976	0.556723	0.870666924
1	53912857	0.569922	0.851887581
1	53952915	0.557648	0.869300277
1	53997378	0.629534	0.751350569
1	54038478	0.80553	0.400540228
1	54078648	0.632043	0.746720046
1	54118727	0.593018	0.816563766
1	54158506	0.74441	0.517959354
1	54199263	0.895202	0.263264519
1	54239276	1.0313	0.136182391
1	54279612	0.84751	0.331629044
1	54320938	0.588564	0.823991897
1	54361281	0.877233	0.287976719
1	54401321	1.063241	0.117692456
1	54441163	0.663387	0.686121294
1	54485489	0.82087	0.374477458
1	54525677	0.945186	0.206138658
1	54566224	0.750111	0.506704611
1	54606256	0.871824	0.295838961
1	54646394	0.687524	0.636182391
1	54687128	0.751956	0.502813686
1	54727650	0.860802	0.311579523
1	54767768	1.03777	0.132082449
1	54807908	1.054954	0.122097884
1	54847969	0.950635	0.200495209
1	54888147	0.867156	0.302656119
1	54928247	0.55623	0.871165348
1	54968703	0.533542	0.898482218
1	55008766	0.636405	0.738118207
1	55048034	0.875121	0.29091903
1	55089141	0.493103	0.936893048
1	55129204	0.64397	0.723792527
1	55169264	0.656412	0.699819924
1	55209236	0.559789	0.866277574
1	55249477	0.678321	0.655556627
1	55289939	0.699167	0.612579587
1	55330081	0.770042	0.46740948
1	55370050	0.597164	0.809569747
1	55410456	0.689343	0.632484404
1	55450455	0.791041	0.426940639
1	55490370	0.802953	0.404800952
1	55530636	0.614701	0.778506656
1	55570652	0.695362	0.620586533
1	55610844	0.559465	0.866743842
1	55650931	0.967133	0.184449161
1	55691172	1.064697	0.116968937
1	55731940	1.001398	0.157598559
1	55771621	0.851184	0.326387549
1	55812133	0.917018	0.236671169
1	55852204	0.798197	0.41349926
1	55892275	0.717985	0.57315583
1	55932323	0.8603	0.312447746
1	55972272	0.912506	0.242009132
1	56012512	0.695607	0.6201685
1	56053871	0.708837	0.592288893
1	56093612	0.769777	0.467843591
1	56133882	0.981213	0.17325873
1	56173191	1.212057	0.0619654
1	56214698	1.292943	0.045163676
1	56255079	1.346915	0.037092418
1	56295245	1.860842	0.006608142
1	56335535	1.595554	0.015869188
1	56375092	1.777721	0.008617918
1	56413245	1.714038	0.010820632
1	56458638	0.894694	0.264068429
1	56499329	1.692129	0.011737089
1	56540825	2.16769	0.00268506
1	56584294	1.500239	0.021335777
1	56624354	1.257544	0.05157888
1	56664469	1.262844	0.050646344
1	56703621	0.953933	0.197279568
1	56745650	1.206263	0.06339636
1	56785988	1.200666	0.064843398
1	56825492	1.031105	0.136294939
1	56866270	0.714929	0.579313782
1	56906364	0.544278	0.885989453
1	56947083	0.49348	0.936716188
1	56986948	1.10331	0.098093125
1	57027354	0.714905	0.579410251
1	57066110	0.571442	0.849588398
1	57108480	0.335007	0.991414239
1	57148777	0.644193	0.723438806
1	57189592	0.5277	0.904945656
1	57229382	0.501695	0.930091967
1	57269741	0.391864	0.982265741
1	57310918	1.019197	0.14407679
1	57350974	1.699171	0.011528073
1	57391785	0.926889	0.225480738
1	57429132	0.70208	0.606566339
1	57453218	0.009578	1
1	57483682	0.63428	0.741896585
1	57523891	0.899713	0.2575246
1	57564051	0.68178	0.648787703
1	57605252	0.845306	0.334957232
1	57645278	0.804748	0.401746093
1	57684835	0.666964	0.679127275
1	57725298	0.577398	0.840841855
1	57765686	0.741472	0.524631809
1	57807151	0.82212	0.372290823
1	57847185	0.927305	0.225030549
1	57887258	0.889236	0.271126761
1	57928712	0.592158	0.818171587
1	57968937	0.622441	0.76477587
1	58009990	0.623483	0.762733938
1	58050497	0.365083	0.987716252
1	58090889	0.774078	0.459563316
1	58130822	0.77451	0.458727249
1	58173516	1.163928	0.075406779
1	58213335	1.134775	0.085648595
1	58253679	0.742039	0.523184771
1	58294251	0.696261	0.618544601
1	58334266	0.876021	0.289697087
1	58374405	0.74892	0.509100264
1	58413950	0.834183	0.351791112
1	58454822	0.754144	0.49811885
1	58496139	0.872467	0.294938581
1	58536471	0.723029	0.563235578
1	58576196	0.689152	0.632838125
1	58616152	0.755624	0.495514181
1	58657607	0.574638	0.844990032
1	58698954	0.561772	0.863415654
1	58739229	0.749632	0.507685382
1	58779135	0.75555	0.495658885
1	58819190	0.731053	0.545629944
1	58860218	0.470038	0.95236028
1	58901146	1.328602	0.039359444
1	58941421	1.321686	0.04056531
1	58980580	0.521347	0.911280468
1	59011854	0.419524	0.974821532
1	59049527	0.393052	0.982040646
1	59091392	0.896132	0.261978262
1	59131590	0.580633	0.835986237
1	59173483	0.884291	0.278715673
1	59213436	1.430752	0.026947071
1	59254759	0.888011	0.273120458
1	59294971	0.896762	0.261045726
1	59334763	0.457998	0.958823719
1	59374844	0.568508	0.854283234
1	59415285	0.643387	0.724789376
1	59455226	0.621169	0.767026818
1	59495547	0.807187	0.397485369
1	59535300	0.724079	0.560646987
1	59576973	0.7174	0.574345617
1	59616565	0.606486	0.793411152
1	59658217	0.507394	0.925043411
1	59700245	0.80085	0.40857933
1	59741752	0.67529	0.662502412
1	59782247	0.852575	0.324216991
1	59822172	0.662317	0.687986366
1	59863351	0.595278	0.812608528
1	59903560	0.762306	0.482603383
1	59943788	0.814148	0.385844749
1	59983349	1.108029	0.096131584
1	60024244	1.0049	0.154913499
1	60064295	0.688646	0.63404399
1	60104988	1.087518	0.105312239
1	60145536	0.982268	0.172342273
1	60185121	0.662922	0.686941282
1	60226469	0.69994	0.610923532
1	60266658	0.695061	0.621133192
1	60308313	0.578557	0.839041096
1	60349080	0.683287	0.645443437
1	60389561	0.659405	0.693999614
1	60429575	0.725829	0.556547045
1	60470015	0.524386	0.908289922
1	60509962	0.925006	0.227474436
1	60551515	0.6102	0.786610071
1	60591657	0.53982	0.891166635
1	60631885	0.561804	0.863335263
1	60671716	0.700574	0.609669432
1	60711907	0.864221	0.306627436
1	60753647	0.874553	0.291803331
1	60793990	0.735444	0.537349669
1	60833811	0.573937	0.846002958
1	60874753	0.597042	0.809730529
1	60914805	0.497065	0.934063284
1	60955146	0.54549	0.884654962
1	60995101	0.749641	0.507669303
1	61035525	0.697386	0.616438356
1	61075162	1.054702	0.122306901
1	61116270	0.883256	0.280050164
1	61156351	0.600955	0.803443951
1	61196299	0.777048	0.45361438
1	61236540	0.7837	0.441202007
1	61278316	0.745052	0.516480159
1	61318534	0.602346	0.800903595
1	61358512	0.640761	0.729773619
1	61398507	0.594559	0.813734002
1	61438614	0.862632	0.309023088
1	61478831	0.803819	0.40320921
1	61518215	0.883799	0.279262332
1	61559526	0.736212	0.535645379
1	61600436	0.656476	0.69967522
1	61640729	0.656554	0.699626986
1	61680562	0.321817	0.992764808
1	61724330	0.673721	0.665621583
1	61764149	0.779955	0.448179947
1	61804396	0.555747	0.871631616
1	61845690	0.527335	0.905347611
1	61885771	0.522146	0.91046048
1	61925741	0.606236	0.793829185
1	61965954	0.50901	0.923548138
1	62005842	0.741787	0.523860055
1	62046432	0.721989	0.565245353
1	62086818	0.740175	0.527172165
1	62126441	1.033299	0.135089073
1	62168046	0.704906	0.600472699
1	62209143	0.584697	0.829940832
1	62249397	0.895131	0.263393144
1	62289467	0.595127	0.812914014
1	62329550	1.171397	0.073380925
1	62368934	1.323677	0.040163355
1	62409508	1.096972	0.10100328
1	62450485	0.642353	0.726943855
1	62490668	0.60272	0.800292623
1	62530037	0.716405	0.576500096
1	62571887	0.630646	0.74937295
1	62611824	0.63259	0.745562416
1	62652176	0.796041	0.417631359
1	62692091	0.556319	0.871036723
1	62732393	0.609594	0.787912406
1	62772500	0.955497	0.195703904
1	62813437	0.669539	0.674126954
1	62853489	0.86194	0.309971702
1	62893868	0.773519	0.460640556
1	62934675	0.877888	0.286963792
1	62974737	0.896911	0.260852788
1	63014640	0.805117	0.401263747
1	63054946	0.745054	0.516464081
1	63094948	0.814139	0.385892983
1	63135682	0.744682	0.517364461
1	63175715	0.637433	0.736188822
1	63215828	0.787192	0.434577786
1	63255792	0.65927	0.694208631
1	63296057	0.847733	0.331371792
1	63335927	0.619949	0.769004438
1	63376179	0.587637	0.825647952
1	63415629	0.744738	0.517219757
1	63457642	0.727389	0.553476108
1	63497919	0.730768	0.546144447
1	63537946	0.912201	0.242314618
1	63578650	0.680793	0.650781401
1	63619699	0.655032	0.702697923
1	63659622	0.628037	0.75456621
1	63700201	0.849882	0.328043604
1	63739821	0.721184	0.566756705
1	63780612	0.812044	0.388899608
1	63821864	0.756151	0.494517332
1	63862489	0.918001	0.235465303
1	63900872	0.895745	0.262412374
1	63942990	0.661615	0.689481639
1	63983684	0.641933	0.727554827
1	64023698	0.80201	0.406360538
1	64064189	0.730863	0.545919352
1	64103984	1.124207	0.089378738
1	64144141	0.796913	0.416200399
1	64184390	0.509638	0.922888932
1	64225607	1.085217	0.106132227
1	64265730	0.998121	0.160122837
1	64305614	0.938789	0.212377002
1	64347108	0.673867	0.665267863
1	64387224	0.823544	0.369766544
1	64427299	0.626966	0.756399125
1	64467451	0.534348	0.897597916
1	64507145	0.770784	0.466074989
1	64548596	0.66861	0.675895556
1	64590964	0.5793	0.838044247
1	64629172	0.344445	0.990224452
1	64672027	0.702133	0.606421635
1	64712230	0.626856	0.756720689
1	64753878	0.627068	0.756222265
1	64793668	0.651367	0.709691942
1	64834075	0.541327	0.889365876
1	64874540	0.705685	0.598897035
1	64913808	0.78375	0.441153772
1	64954751	0.841199	0.341163419
1	64995690	0.627328	0.755868545
1	65035818	0.637328	0.736558621
1	65074646	0.792387	0.424432439
1	65116257	0.48936	0.939208309
1	65155981	0.616467	0.775291015
1	65197344	0.44062	0.967039681
1	65238658	0.817641	0.380362081
1	65278972	0.830817	0.356952216
1	65318999	0.777906	0.452022638
1	65359587	0.834354	0.351485626
1	65399989	0.816713	0.381696572
1	65439192	0.564931	0.858801209
1	65480825	0.512535	0.920139559
1	65522103	0.432126	0.97044826
1	65563112	0.633555	0.743472249
1	65604722	0.737277	0.533555213
1	65644670	0.563104	0.861598817
1	65685808	0.598098	0.808138787
1	65724237	0.633638	0.743311467
1	65768533	0.580016	0.836999164
1	65813232	0.662221	0.688147148
1	65854861	0.766721	0.473647823
1	65898133	0.995078	0.16234163
1	65938742	1.231162	0.057270564
1	65978657	0.89031	0.269808348
1	66021687	0.527761	0.904849186
1	66062121	0.585955	0.827963213
1	66102276	0.847659	0.331403949
1	66142226	0.984319	0.170621905
1	66182356	1.430053	0.027059618
1	66222160	0.821761	0.372982185
1	66263067	0.577567	0.84061676
1	66302552	0.378197	0.985079426
1	66344383	0.478563	0.946716831
1	66385251	0.702816	0.604733423
1	66425430	0.960093	0.191362789
1	66465604	0.534387	0.897501447
1	66504775	0.468246	0.953453598
1	66545739	0.506539	0.925847321
1	66585661	0.393764	0.981879864
1	66625990	0.246569	0.997604348
1	66666744	0.593641	0.815325744
1	66706553	0.693299	0.624429224
1	66747455	0.726574	0.555019615
1	66787736	0.817398	0.380667567
1	66827985	0.902051	0.254325037
1	66867966	0.822841	0.370956332
1	66909572	0.730193	0.547334234
1	66950178	0.776483	0.454788089
1	66993450	0.500818	0.930895878
1	67034400	1.218695	0.05990739
1	67073965	1.362362	0.034728921
1	67120196	1.218509	0.059987781
1	67160205	1.285914	0.046401698
1	67203148	0.952321	0.198935623
1	67243524	0.717052	0.574988745
1	67284812	0.431979	0.970496495
1	67325746	0.536124	0.895443437
1	67366009	0.459765	0.957971574
1	67406492	0.608621	0.789713165
1	67447811	0.668116	0.676795935
1	67487896	0.45575	0.959981349
1	67528731	0.639512	0.732281819
1	67570005	0.723908	0.561081098
1	67612353	0.615292	0.777590199
1	67654726	0.529053	0.903627243
1	67695517	0.571474	0.849508007
1	67735933	0.570643	0.850810342
1	67775053	0.848299	0.330471413
1	67815970	0.939718	0.211749952
1	67856629	0.903828	0.252186636
1	67898068	1.247914	0.053508264
1	67938118	1.006597	0.15356293
1	67978469	0.896387	0.26164062
1	68018694	0.800686	0.408949129
1	68059568	0.535292	0.896440286
1	68100247	0.541599	0.889092546
1	68140818	0.480356	0.945607435
1	68181922	0.266274	0.996816516
1	68222253	0.490718	0.938275773
1	68262432	0.624253	0.761238665
1	68302156	0.578475	0.8391858
1	68345634	0.656757	0.699160718
1	68386527	0.637047	0.736960576
1	68426459	0.739034	0.529471349
1	68467153	1.041072	0.130313847
1	68506848	0.963632	0.187922053
1	68547717	0.862929	0.308588977
1	68587881	0.566819	0.856405557
1	68630032	0.663816	0.685124445
1	68670737	0.879771	0.284503827
1	68710344	0.663394	0.686105216
1	68751337	0.621932	0.765708406
1	68791785	0.682019	0.648337514
1	68831920	0.908572	0.24668789
1	68871963	0.783414	0.441636118
1	68911795	0.747431	0.511930028
1	68952068	0.642912	0.725721911
1	68992401	0.599832	0.805180397
1	69032408	0.467329	0.954016335
1	69072772	0.737535	0.53304071
1	69112556	0.933202	0.21856711
1	69153785	0.998162	0.160090681
1	69194566	0.565395	0.858142003
1	69234603	0.675387	0.662261239
1	69274864	0.666184	0.680365297
1	69314718	0.740825	0.525885909
1	69355564	0.904269	0.251752524
1	69395230	0.681383	0.649430832
1	69437002	0.867394	0.302077304
1	69478237	0.59836	0.807624285
1	69518305	0.34187	0.990513859
1	69558110	0.510915	0.921634832
1	69597928	0.428185	0.971991768
1	69638803	1.011427	0.149527301
1	69678749	0.744879	0.516817802
1	69719037	0.373629	0.986092353
1	69758861	0.608326	0.790179433
1	69799576	0.759628	0.487860956
1	69839631	0.811029	0.39066821
1	69879906	0.846577	0.33309216
1	69920623	0.635854	0.738954274
1	69960652	1.010833	0.150041803
1	70000517	0.641429	0.728487363
1	70042997	0.942635	0.208952344
1	70083638	0.762408	0.482378288
1	70130576	0.594589	0.813717924
1	70170613	0.634543	0.741575021
1	70211300	0.846474	0.333269021
1	70251363	0.788367	0.432407229
1	70293704	0.928974	0.223165477
1	70334605	0.984236	0.170734452
1	70374425	1.062656	0.117965786
1	70414834	0.749868	0.507170879
1	70454638	0.68602	0.639574892
1	70496456	0.814855	0.384703196
1	70537489	0.676722	0.65902952
1	70577263	0.894821	0.263859412
1	70619070	1.097519	0.100746029
1	70659457	1.074938	0.111904303
1	70701430	1.457331	0.024680044
1	70741409	0.776177	0.455350826
1	70781644	0.672653	0.667824297
1	70822008	1.098461	0.100311917
1	70861837	0.778906	0.450414818
1	70902159	0.628127	0.754373272
1	70942478	0.559067	0.867354814
1	70983035	0.562924	0.861823912
1	71021989	0.648661	0.714756576
1	71063200	0.799815	0.410540871
1	71103190	1.152239	0.079265548
1	71143222	0.628076	0.754485819
1	71183352	1.406626	0.029680365
1	71223482	0.556345	0.871004566
1	71263561	0.842682	0.339057174
1	71303910	0.770763	0.466139302
1	71346034	0.585845	0.828236543
1	71386029	0.796229	0.417293717
1	71426758	0.685584	0.640748601
1	71466898	0.880103	0.284134028
1	71507438	0.745448	0.515837031
1	71547481	0.545224	0.884944369
1	71587601	0.504089	0.927969644
1	71627716	0.615191	0.777718824
1	71668480	0.581139	0.835294874
1	71708661	0.351779	0.989356229
1	71748871	0.776224	0.455286514
1	71789096	0.907153	0.248408258
1	71829230	0.742264	0.522557721
1	71869154	1.011124	0.149768474
1	71909957	1.052239	0.12383433
1	71950422	0.952181	0.199112483
1	71990326	0.928258	0.223888996
1	72031030	0.809624	0.393256801
1	72070021	0.832058	0.354797736
1	72110992	0.793616	0.422004631
1	72151761	0.669068	0.674979098
1	72192115	0.927134	0.225191331
1	72236611	0.864464	0.306257637
1	72277214	1.032888	0.135330246
1	72317640	0.999124	0.15938324
1	72360786	1.002659	0.156569554
1	72401355	0.503186	0.928693164
1	72440284	0.598507	0.807447424
1	72480796	0.467161	0.954161039
1	72523726	0.506113	0.926281433
1	72563914	0.906676	0.24892276
1	72604046	0.999923	0.158659721
1	72646245	0.909382	0.245578494
1	72686171	0.691408	0.628384462
1	72726553	0.871958	0.295565631
1	72766626	1.340047	0.037815937
1	72807792	0.768222	0.470866294
1	72847737	1.076944	0.110891376
1	72888458	0.799916	0.410331854
1	72928587	1.104351	0.097675092
1	72967158	0.988325	0.167454499
1	73009860	0.410727	0.977651296
1	73049887	0.533344	0.898659078
1	73089701	0.490002	0.938774198
1	73130115	0.55577	0.87159946
1	73170467	0.729748	0.548347161
1	73211496	0.635232	0.74006367
1	73252538	0.691713	0.62777349
1	73293344	0.772612	0.462457393
1	73333326	0.754503	0.497604348
1	73373862	0.996728	0.161167921
1	73413503	0.743729	0.519181298
1	73453442	0.623022	0.76369863
1	73493585	0.755301	0.496044762
1	73535046	0.717316	0.574506399
1	73575142	0.362605	0.988021738
1	73615125	0.496111	0.934770725
1	73655607	0.578809	0.838751688
1	73696356	0.375175	0.985786867
1	73736588	0.487793	0.940510644
1	73776545	0.427794	0.972056081
1	73816498	0.64648	0.719371021
1	73856931	0.865782	0.304569426
1	73900570	0.690654	0.630040517
1	73942230	0.941376	0.210093897
1	73982759	0.865084	0.305437649
1	74022113	0.696827	0.61738697
1	74063840	0.505983	0.926377902
1	74104289	0.642211	0.727120715
1	74144157	0.930947	0.221236092
1	74184707	1.014922	0.147051257
1	74226147	0.789188	0.430477844
1	74266231	0.760939	0.485159817
1	74306732	0.643794	0.724081935
1	74347187	0.700449	0.610007074
1	74387223	0.87502	0.291063734
1	74428026	0.905306	0.250482346
1	74470151	0.790889	0.427181812
1	74510409	0.732939	0.541771175
1	74550802	0.890688	0.269390314
1	74590879	0.435168	0.969113769
1	74630887	0.631697	0.747556113
1	74671049	0.814254	0.385700045
1	74709105	0.616058	0.776062769
1	74752567	0.520419	0.912293395
1	74793109	0.623507	0.76271786
1	74832378	1.114947	0.093141038
1	74873404	1.69934	0.011511994
1	74913440	2.049712	0.003923082
1	74953384	0.922016	0.23093125
1	74992663	0.661971	0.688790276
1	75033636	0.838765	0.345118657
1	75074384	1.651823	0.013119815
1	75115221	1.512004	0.020612258
1	75155098	1.199763	0.065084571
1	75195225	0.465449	0.955093575
1	75235411	0.551968	0.876503312
1	75275465	0.840566	0.34222458
1	75315395	1.028166	0.138320792
1	75356063	1.079189	0.109492572
1	75396921	0.515335	0.917116856
1	75437016	0.618197	0.772493408
1	75478602	0.7178	0.573622098
1	75519118	0.890974	0.26889189
1	75558975	0.878488	0.286127725
1	75599615	0.586245	0.827561258
1	75640749	0.615548	0.777123931
1	75681345	0.608097	0.790517075
1	75721378	0.560651	0.865023474
1	75761655	0.715955	0.57727185
1	75802177	0.775558	0.456621005
1	75843747	0.772417	0.462827191
1	75883862	1.004305	0.155283298
1	75923426	0.89545	0.262814329
1	75964360	0.464328	0.955591999
1	76004410	1.038138	0.131953823
1	76044868	0.859982	0.313106952
1	76085049	0.725705	0.556900765
1	76125198	0.690864	0.629702875
1	76165150	0.536723	0.894671683
1	76205206	0.450269	0.96284327
1	76245782	0.550379	0.878593479
1	76285544	0.89764	0.259984565
1	76325970	0.621929	0.765724484
1	76365954	0.820999	0.374316676
1	76406166	0.48303	0.943726285
1	76446173	0.765743	0.475416425
1	76486081	0.853116	0.323429159
1	76526219	0.588881	0.823525629
1	76566398	0.622285	0.76512959
1	76606433	0.528497	0.904045276
1	76646702	0.642772	0.72609171
1	76686729	0.887954	0.273216927
1	76726728	0.682632	0.647051257
1	76767144	0.537101	0.894237572
1	76807963	0.744362	0.51808798
1	76847859	0.900251	0.256817159
1	76888586	1.128915	0.087577979
1	76928154	1.124224	0.08936266
1	76968233	1.184165	0.069297061
1	77009606	1.660188	0.012750016
1	77049868	1.725568	0.010306129
1	77089950	0.717902	0.573380925
1	77130694	0.876092	0.289584539
1	77170981	1.207863	0.062978327
1	77211195	1.244852	0.054199627
1	77251419	1.152278	0.079233391
1	77291496	1.308538	0.042494694
1	77332386	1.090716	0.103624027
1	77372771	0.856912	0.317496302
1	77412831	1.438319	0.026287864
1	77453170	2.039527	0.00411602
1	77493095	1.886822	0.006190109
1	77533196	1.728869	0.010129269
1	77573176	0.646573	0.719162004
1	77613090	0.796822	0.416393337
1	77659660	1.448421	0.025419641
1	77700179	1.428897	0.027140009
1	77738706	1.027065	0.138867451
1	77781077	1.015082	0.146858319
1	77820539	0.552884	0.875393916
1	77861895	0.683826	0.644494823
1	77902678	0.887104	0.27435848
1	77942753	0.80242	0.405749566
1	77983148	0.499472	0.932230369
1	78023738	0.688747	0.633786739
1	78064192	0.816646	0.381793041
1	78104784	0.618557	0.77185028
1	78146080	0.909167	0.245948292
1	78186258	1.110869	0.095038266
1	78225451	1.070141	0.11425172
1	78267060	1.025618	0.139848222
1	78307353	0.637661	0.735738633
1	78347980	0.988891	0.167020387
1	78388422	0.356111	0.988857804
1	78430054	0.896589	0.261254743
1	78470178	0.591415	0.819489999
1	78510015	0.583867	0.83130748
1	78551122	0.645685	0.720753746
1	78591715	0.672383	0.668242331
1	78630557	1.010927	0.149977491
1	78672379	0.567268	0.855955367
1	78714002	0.54666	0.883320471
1	78754351	0.624289	0.761174352
1	78794713	0.809915	0.392710142
1	78835717	0.988306	0.167486655
1	78877573	1.026698	0.139172937
1	78919010	0.912358	0.242202071
1	78959265	0.969608	0.182278603
1	78999930	1.119463	0.091308123
1	79040239	1.123256	0.089748537
1	79081411	0.874931	0.291144125
1	79121676	1.174417	0.072593093
1	79161773	0.719042	0.571242524
1	79202212	0.646626	0.718969066
1	79242122	0.695898	0.619412824
1	79282434	0.735722	0.536754775
1	79323983	0.811709	0.389494501
1	79363787	0.702284	0.606083993
1	79406232	0.626004	0.75815165
1	79445967	0.784262	0.440301627
1	79487737	0.703529	0.603431089
1	79528176	0.762577	0.482008489
1	79571237	0.756493	0.493986752
1	79611419	0.983905	0.170943469
1	79651790	0.608309	0.790211589
1	79694871	1.038549	0.131744807
1	79735196	1.124961	0.089105409
1	79774726	0.955044	0.196170172
1	79815664	0.673769	0.66547688
1	79856029	0.542426	0.888304714
1	79895556	0.473832	0.949514438
1	79936271	0.853439	0.322914657
1	79976681	0.477443	0.947376037
1	80017228	0.545911	0.884140459
1	80058022	0.318061	0.993231076
1	80098233	0.860997	0.31133835
1	80138430	0.86072	0.311756383
1	80178609	0.671247	0.670252106
1	80218890	0.541464	0.889205094
1	80259154	0.749597	0.507781851
1	80299143	0.988622	0.167181169
1	80341225	0.82692	0.363512123
1	80381383	0.607531	0.791690784
1	80421722	0.698043	0.615119943
1	80460261	0.522195	0.910396167
1	80502326	1.588672	0.016174674
1	80543558	1.089375	0.104251077
1	80583705	1.066862	0.115875619
1	80623750	0.801756	0.406907197
1	80664604	1.200184	0.064988102
1	80702795	2.048203	0.003971316
1	80737410	0.832104	0.35476558
1	80781888	0.973252	0.179593543
1	80822916	0.417715	0.975496817
1	80863221	0.605027	0.796240916
[truncated: 60,197 more rows]
