# Supplementary material for: Classic Selective Sweeps Revealed by Massive Sequencing in Cattle
Source: PLoS Genet. 2014 Feb 27;10(2):e1004148. doi: 10.1371/journal.pgen.1004148 (PMC3937232; doi:10.1371/journal.pgen.1004148)
Supplement: Dataset S2 — Genome wide CLR scores. (CSV) [file pgen.1004148.s021.csv]

Chr	Pos	LR	P_value
1	238	0	0.719548321
1	40252	0.002829	0.684446072
1	80267	0.003045	0.682885265
1	120281	0.001954	0.68887367
1	160295	0	0.719564248
1	200310	1.377842	0.122794164
1	240324	0.684616	0.239902529
1	280338	0.003045	0.682901191
1	320353	2.20032	0.070937122
1	360367	0.008247	0.666592342
1	400381	0.015546	0.64955087
1	440396	0	0.719580175
1	480410	0	0.719596101
1	520424	8.498226	0.013219086
1	560439	11.47518	0.009094094
1	600453	1.809674	0.090749825
1	640467	1.676082	0.09861757
1	680482	0.001095	0.696263617
1	720496	0.000757	0.69916226
1	760510	0	0.719612028
1	800525	0	0.719627954
1	840539	3.161476	0.045390839
1	880553	0.017668	0.646062942
1	920568	7.60E-05	0.711266484
1	960582	0	0.719643881
1	1000596	7.70E-05	0.71048608
1	1040611	0	0.719659808
1	1080625	0.001548	0.69178824
1	1120639	0.396506	0.357759444
1	1160654	0	0.719675734
1	1200668	0	0.719691661
1	1240682	0	0.719707587
1	1280697	2.283524	0.067672167
1	1320711	1.170239	0.146811493
1	1360725	0.006959	0.669857298
1	1400740	0	0.719723514
1	1440754	0	0.719739441
1	1480768	1.414145	0.119656622
1	1520783	3.65408	0.037443461
1	1560797	0.557543	0.281566541
1	1600811	0	0.719755367
1	1640826	0	0.719771294
1	1680840	60.220432	0.001083009
1	1720854	81.001565	0.000621138
1	1760869	162.721986	0.000270752
1	1800883	88.387077	0.000557431
1	1840897	107.93953	0.000398165
1	1880912	65.498194	0.000875964
1	1920926	0	0.71978722
1	1960940	3.479196	0.039896159
1	2000955	0.06032	0.59035166
1	2040969	0.014411	0.652067274
1	2080983	1.606683	0.103666306
1	2120998	0	0.719803147
1	2161012	0.001976	0.688746257
1	2201026	0.002739	0.684828311
1	2241041	0	0.719819074
1	2281055	3.296543	0.042954068
1	2321069	0.165531	0.503249028
1	2361084	1.125661	0.152959164
1	2401098	207.864781	0.000159266
1	2441112	0.354167	0.381888259
1	2481127	0.162762	0.505000956
1	2521141	3.544513	0.039020195
1	2561155	0.330134	0.3966363
1	2601170	0	0.719835
1	2641184	0.107559	0.545072307
1	2681198	0	0.719850927
1	2721213	1.087216	0.157944193
1	2761227	0.191321	0.485490858
1	2801241	3.041973	0.047572785
1	2841256	0.003045	0.682917118
1	2881270	0.00015	0.707587437
1	2921284	0.715938	0.231047334
1	2961299	0	0.719866854
1	3001313	0	0.71988278
1	3041327	0.747704	0.222765497
1	3081342	2.563548	0.058546219
1	3121356	2.165996	0.072195324
1	3161370	0	0.719898707
1	3201385	0	0.719914633
1	3241399	0	0.71993056
1	3281413	0	0.719946487
1	3321428	0.021995	0.638959674
1	3361442	0.113245	0.540565076
1	3401456	0.49695	0.307431356
1	3441471	0	0.719962413
1	3481485	0.353286	0.38249347
1	3521499	0.72668	0.228419443
1	3561514	4.786453	0.027314136
1	3601528	0	0.71997834
1	3641542	0.095035	0.555982035
1	3681557	0.019507	0.643132446
1	3721571	1.515381	0.110865133
1	3761585	0.025826	0.633592406
1	3801600	0.009813	0.662531057
1	3841614	0.221393	0.465423329
1	3881628	0.571998	0.276390393
1	3921643	0	0.719994266
1	3961657	1.100262	0.156160413
1	4001671	0	0.720010193
1	4041686	0.006959	0.669873224
1	4081700	0.110168	0.542985921
1	4121714	0.162762	0.505016882
1	4161729	0.283927	0.424332675
1	4201743	2.013204	0.079378225
1	4241757	0.896599	0.189701854
1	4281772	0.515951	0.299133592
1	4321786	4.115468	0.032872523
1	4361800	0.001638	0.69080079
1	4401815	0	0.72002612
1	4441829	0	0.720042046
1	4481843	2.507957	0.059995541
1	4521858	0	0.720057973
1	4561872	0	0.720073899
1	4601886	1.035511	0.165796012
1	4641901	5.00E-05	0.712652099
1	4681915	0	0.720089826
1	4721929	0.126954	0.530563165
1	4761944	3.648791	0.03749124
1	4801958	0.232964	0.458224501
1	4841972	0	0.720105753
1	4881987	0.006959	0.669889151
1	4922001	0	0.720121679
1	4962015	0.236581	0.455899216
1	5002030	0.55615	0.282060266
1	5042044	0	0.720137606
1	5082058	0	0.720153533
1	5122073	0.00015	0.707603364
1	5162087	0	0.720169459
1	5202101	2.327913	0.066143212
1	5242116	3.048311	0.047365739
1	5282130	0	0.720185386
1	5322144	0	0.720201312
1	5362159	0	0.720217239
1	5402173	7.70E-05	0.710502007
1	5442187	0.316304	0.404456266
1	5482202	0	0.720233166
1	5522216	0	0.720249092
1	5562230	0.012457	0.656287826
1	5602245	0.980346	0.174428235
1	5642259	0.001116	0.695865452
1	5682273	0.883689	0.192170478
1	5722288	0.263232	0.438013633
1	5762302	0	0.720265019
1	5802316	2.373787	0.064343505
1	5842331	0	0.720280945
1	5882345	1.443062	0.116965025
1	5922359	0.013498	0.653866981
1	5962374	0.00012	0.708893419
1	6002388	0	0.720296872
1	6042402	0.134398	0.524829585
1	6082417	0	0.720312799
1	6122431	0	0.720328725
1	6162445	0	0.720344652
1	6202460	0.529145	0.293622985
1	6242474	0.402703	0.354494489
1	6282488	0.003525	0.680623686
1	6322503	0	0.720360578
1	6362517	0.012725	0.655730394
1	6402531	0.00703	0.669602472
1	6442546	0	0.720376505
1	6482560	0.206494	0.4755208
1	6522574	1.861887	0.087723769
1	6562589	1.579552	0.106023444
1	6602603	0.030774	0.626743964
1	6642617	0	0.720392432
1	6682632	0.766213	0.218067147
1	6722646	6.00E-06	0.716904504
1	6762660	0.001678	0.690482258
1	6802675	0.003975	0.679110658
1	6842689	0.002794	0.684621265
1	6882703	1.112773	0.154551825
1	6922718	0	0.720408358
1	6962732	0.014401	0.652115054
1	7002746	0	0.720424285
1	7042761	1.195923	0.143594317
1	7082775	0.486377	0.312081926
1	7122789	1.37379	0.123319743
1	7162804	0.000119	0.708925272
1	7202818	0	0.720440212
1	7242832	0.110732	0.542396636
1	7282847	0.054591	0.596817863
1	7322861	0.013563	0.653803275
1	7362875	0.047216	0.605274893
1	7402890	0	0.720456138
1	7442904	0.186778	0.488516914
1	7482918	0.001116	0.695881379
1	7522933	0.246682	0.449225967
1	7562947	0.838919	0.201264573
1	7602961	0.026022	0.633305727
1	7642976	1.79239	0.091721348
1	7682990	5.244855	0.02457476
1	7723004	0.501722	0.305313117
1	7763019	0	0.720472065
1	7803033	0.980497	0.174396381
1	7843047	0.000323	0.704210996
1	7883062	0	0.720487991
1	7923076	0	0.720503918
1	7963090	7.70E-05	0.710517933
1	8003105	1.636989	0.1016277
1	8043119	0	0.720519845
1	8083133	2.884081	0.05088552
1	8123148	0	0.720535771
1	8163162	0	0.720551698
1	8203176	0.497322	0.30731987
1	8243191	0.012156	0.657179716
1	8283205	0	0.720567624
1	8323219	0	0.720583551
1	8363234	0.008951	0.664888195
1	8403248	0.554015	0.282999936
1	8443262	0.068683	0.580986813
1	8483277	3.715061	0.03679047
1	8523291	1.96922	0.082133529
1	8563305	1.251957	0.136698095
1	8603320	34.827743	0.002229725
1	8643334	0	0.720599478
1	8683348	0.984513	0.173727464
1	8723363	0.208116	0.474374084
1	8763377	0.18035	0.493135631
1	8803391	0	0.720615404
1	8843406	0.001338	0.69357202
1	8883420	0	0.720631331
1	8923434	0	0.720647257
1	8963449	0	0.720663184
1	9003463	2.847391	0.051745556
1	9043477	0	0.720679111
1	9083492	0	0.720695037
1	9123506	0.001337	0.693826846
1	9163520	0	0.720710964
1	9203535	1.165059	0.147544117
1	9243549	0.162516	0.505303561
1	9283563	0	0.72072689
1	9323578	0	0.720742817
1	9363592	0.422465	0.343935147
1	9403606	0.318744	0.403102504
1	9443621	0.015546	0.649566796
1	9483635	0	0.720758744
1	9523649	0	0.72077467
1	9563664	0	0.720790597
1	9603678	0.032592	0.624434605
1	9643692	0	0.720806524
1	9683707	0.007987	0.66726126
1	9723721	0	0.72082245
1	9763735	1.191995	0.144215455
1	9803750	5.092847	0.025578136
1	9843764	0.01451	0.651908008
1	9883778	0.255009	0.443858699
1	9923793	0.055082	0.596212652
1	9963807	0	0.720838377
1	10003821	0.075495	0.573835765
1	10043836	0	0.720854303
1	10083850	0	0.72087023
1	10123864	0.298872	0.414920048
1	10163879	0	0.720886157
1	10203893	0.330762	0.396142575
1	10243907	0.692243	0.237863923
1	10283922	0	0.720902083
1	10323936	0	0.72091801
1	10363950	0.131437	0.527011531
1	10403965	0	0.720933936
1	10443979	0.392169	0.360307702
1	10483993	0.24283	0.451774224
1	10524008	0.418949	0.34584634
1	10564022	0	0.720949863
1	10604036	0.501722	0.305329044
1	10644051	0.290433	0.420064344
1	10684065	0.109415	0.543543352
1	10724079	0.801072	0.20945085
1	10764094	0.278637	0.427868382
1	10804108	0	0.72096579
1	10844122	7.70E-05	0.71053386
1	10884137	1.572884	0.106517169
1	10924151	0.679507	0.241367777
1	10964165	0.109319	0.543575205
1	11004180	1.957273	0.082850226
1	11044194	1.300443	0.131442314
1	11084208	1.763372	0.093329936
1	11124223	0.161652	0.505876919
1	11164237	0.070452	0.579218959
1	11204251	0.221135	0.465678155
1	11244266	0.29227	0.418806141
1	11284280	3.311046	0.042699242
1	11324294	2.0008	0.080142702
1	11364309	0.788834	0.2124132
1	11404323	0.611663	0.262343123
1	11444337	0.001271	0.694543543
1	11484352	0.001638	0.690816717
1	11524366	7.30E-05	0.711553163
1	11564380	0.620299	0.259332994
1	11604395	0.017668	0.646078869
1	11644409	6.561233	0.018299675
1	11684423	0.022684	0.637860738
1	11724438	0.678843	0.241606676
1	11764452	0.003943	0.679190291
1	11804466	0.064942	0.585175511
1	11844481	0.729517	0.227702746
1	11884495	0.001338	0.693587947
1	11924509	4.617883	0.028699752
1	11964524	0	0.720981716
1	12004538	1.569598	0.106787921
1	12044552	0.552511	0.283541441
1	12084567	0	0.720997643
1	12124581	2.420826	0.062671211
1	12164595	24.063339	0.003519781
1	12204610	0.162931	0.504889469
1	12244624	0.613854	0.261546792
1	12284638	0	0.721013569
1	12324653	0.405795	0.352869975
1	12364667	0.240448	0.453271326
1	12404681	0	0.721029496
1	12444696	0	0.721045423
1	12484710	1.484218	0.113222272
1	12524724	0.232186	0.458734153
1	12564739	0	0.721061349
1	12604753	0.454502	0.327690004
1	12644767	0.013698	0.653436962
1	12684782	0.352885	0.382780149
1	12724796	0	0.721077276
1	12764810	0.031525	0.625740587
1	12804825	0.213976	0.470057973
1	12844839	0.028617	0.629610754
1	12884853	0	0.721093203
1	12924868	0	0.721109129
1	12964882	0.013933	0.653022871
1	13004896	6.030815	0.020465694
1	13044911	0	0.721125056
1	13084925	2.722146	0.054564566
1	13124939	0.014655	0.651446136
1	13164954	0	0.721140982
1	13204968	2.63243	0.056619099
1	13244982	5.80E-05	0.712222081
1	13284997	0.003045	0.682933045
1	13325011	0.001338	0.693603873
1	13365025	6.70E-05	0.711744282
1	13405040	1.369097	0.123733834
1	13445054	0	0.721156909
1	13485068	89.314349	0.000541505
1	13525083	1.991933	0.080875326
1	13565097	0.315852	0.404742945
1	13605111	0.392433	0.36008473
1	13645125	0.2596	0.440370771
1	13685140	0.038618	0.616232401
1	13725154	0.290105	0.420319169
1	13765168	0.011919	0.657641588
1	13805183	0	0.721172836
1	13845197	0.064942	0.585191438
1	13885211	1.98963	0.081034593
1	13925226	0	0.721188762
1	13965240	0.105962	0.546489775
1	14005254	0.718808	0.230330636
1	14045269	0	0.721204689
1	14085283	0.012397	0.656542651
1	14125297	7.70E-05	0.710549787
1	14165312	0.278125	0.428218768
1	14205326	0.543128	0.287363827
1	14245340	0.029803	0.628018093
1	14285355	0.915639	0.18605466
1	14325369	0.54869	0.285197808
1	14365383	0.377673	0.368175448
1	14405398	0.003525	0.680639613
1	14445412	10.678939	0.010049691
1	14485426	0.001779	0.68971778
1	14525441	0.829319	0.203398739
1	14565455	0.001116	0.695897305
1	14605469	0	0.721220615
1	14645484	0.022229	0.638481876
1	14685498	0.131477	0.526963751
1	14725512	0	0.721236542
1	14765527	1.231494	0.139182646
1	14805541	0	0.721252469
1	14845555	0	0.721268395
1	14885570	0.000149	0.708081162
1	14925584	0.015546	0.649582723
1	14965598	7.218102	0.016499968
1	15005613	14.626434	0.006721029
1	15045627	0.78914	0.212301714
1	15085641	4.80E-05	0.712715806
1	15125656	0.034802	0.621376696
1	15165670	0	0.721284322
1	15205684	1.439646	0.117299484
1	15245699	0.054906	0.596371918
1	15285713	0.001764	0.690036313
1	15325727	0	0.721300248
1	15365742	0.063792	0.586577053
1	15405756	0.566266	0.27823788
1	15445770	0.012279	0.656781551
1	15485785	0.21021	0.472940689
1	15525799	0.001338	0.6936198
1	15565813	0.467539	0.32136714
1	15605828	0.012929	0.65499777
1	15645842	0.001771	0.689924826
1	15685856	0.000994	0.696980315
1	15725871	0	0.721316175
1	15765885	0.064942	0.585207364
1	15805899	0	0.721332102
1	15845914	0	0.721348028
1	15885928	0.032431	0.624721284
1	15925942	0.034298	0.62206154
1	15965957	0	0.721363955
1	16005971	0.000151	0.707555584
1	16045985	0	0.721379882
1	16086000	0.644964	0.251751927
1	16126014	0	0.721395808
1	16166028	0.113444	0.540469516
1	16206043	8.00E-06	0.716522265
1	16246057	0	0.721411735
1	16286071	0.00919	0.664028158
1	16326086	1.027987	0.166751609
1	16366100	0	0.721427661
1	16406114	0	0.721443588
1	16446129	1.338554	0.127126202
1	16486143	0	0.721459515
1	16526157	0	0.721475441
1	16566172	0	0.721491368
1	16606186	0	0.721507294
1	16646200	0	0.721523221
1	16686215	0.012279	0.656797477
1	16726229	0.001638	0.690832643
1	16766243	0	0.721539148
1	16806258	0.542419	0.287666433
1	16846272	0.012906	0.65509333
1	16886286	3.231403	0.044132637
1	16926301	0	0.721555074
1	16966315	0	0.721571001
1	17006329	0	0.721586927
1	17046344	0.001338	0.693635727
1	17086358	0.064942	0.585223291
1	17126372	0	0.721602854
1	17166387	0	0.721618781
1	17206401	0	0.721634707
1	17246415	0	0.721650634
1	17286430	0.03732	0.617856915
1	17326444	0	0.72166656
1	17366458	9.20E-05	0.709737529
1	17406473	0.012279	0.656813404
1	17446487	1.216905	0.141014207
1	17486501	0.22933	0.460549787
1	17526516	0	0.721682487
1	17566530	0.086381	0.563642734
1	17606544	0.850381	0.199002994
1	17646559	0	0.721698414
1	17686573	0	0.72171434
1	17726587	0.00583	0.673281519
1	17766602	0	0.721730267
1	17806616	0.435516	0.337166338
1	17846630	0.005634	0.673918583
1	17886645	0	0.721746194
1	17926659	0.001342	0.693556094
1	17966673	0.188349	0.487513538
1	18006688	0	0.72176212
1	18046702	0	0.721778047
1	18086716	0.009185	0.664267057
1	18126731	7.70E-05	0.710565713
1	18166745	0	0.721793973
1	18206759	0.174782	0.496798751
1	18246774	0	0.7218099
1	18286788	2.963432	0.049165446
1	18326802	0	0.721825827
1	18366817	0.868815	0.195132828
1	18406831	1.022332	0.167691279
1	18446845	10.258922	0.010623049
1	18486860	0	0.721841753
1	18526874	0	0.72185768
1	18566888	0	0.721873606
1	18606903	0.020722	0.64109384
1	18646917	0.748784	0.222542524
1	18686931	0.015546	0.649598649
1	18726946	0	0.721889533
1	18766960	0.006959	0.669905077
1	18806974	0	0.72190546
1	18846989	0	0.721921386
1	18887003	0	0.721937313
1	18927017	0.087458	0.562448239
1	18967032	0.001638	0.69084857
1	19007046	0.015093	0.650633879
1	19047060	0.001638	0.690864496
1	19087075	0.363294	0.376584698
1	19127089	5.478182	0.023189144
1	19167103	0.437218	0.33644964
1	19207118	2.548608	0.059039944
1	19247132	0.097528	0.553672676
1	19287146	0.180103	0.493247117
1	19327161	12.00205	0.008520736
1	19367175	8.788419	0.012773141
1	19407189	0.070129	0.579633051
1	19447204	0.391121	0.3610244
1	19487218	2.184022	0.0714627
1	19527232	0.513279	0.300248455
1	19567247	0.803171	0.208941199
1	19607261	0.029354	0.628559597
1	19647275	42.741876	0.001751927
1	19687290	15.602612	0.006195451
1	19727304	31.772978	0.002484551
1	19767318	1.376629	0.122873798
1	19807333	0.025748	0.633687966
1	19847347	0.237917	0.454975473
1	19887361	2.767762	0.05360897
1	19927376	3.20E-05	0.713958081
1	19967390	0	0.721953239
1	20007404	0.720148	0.230059884
1	20047419	4.30E-05	0.71325731
1	20087433	1.338616	0.127094349
1	20127447	0.24491	0.450436389
1	20167462	0	0.721969166
1	20207476	0.002535	0.685847614
1	20247490	0	0.721985093
1	20287505	0.277198	0.428792126
1	20327519	1.158786	0.148356374
1	20367533	1.342933	0.126664331
1	20407548	0	0.722001019
1	20447562	0	0.722016946
1	20487576	0.001626	0.691214882
1	20527591	0.00625	0.672134803
1	20567605	0.000852	0.69817481
1	20607619	0	0.722032873
1	20647634	0.354528	0.381633433
1	20687648	0	0.722048799
1	20727662	0	0.722064726
1	20767677	0.003185	0.6822482
1	20807691	0.147027	0.515767344
1	20847705	0.001992	0.688379945
1	20887720	0.34894	0.385153214
1	20927734	0.001638	0.690880423
1	20967748	3.008616	0.048273555
1	21007763	0	0.722080652
1	21047777	0.012499	0.656240046
1	21087791	0.066711	0.583200612
1	21127806	2.004216	0.079840097
1	21167820	1.108667	0.155125183
1	21207834	3.101171	0.046282729
1	21247849	0	0.722096579
1	21287863	0.001546	0.69183602
1	21327877	0.201785	0.478499076
1	21367892	0.404063	0.353809645
1	21407906	0	0.722112506
1	21447920	0	0.722128432
1	21487935	0.001638	0.69089635
1	21527949	0.003045	0.682948971
1	21567963	0.019409	0.643387271
1	21607978	0.915414	0.186086513
1	21647992	22.64729	0.003949799
1	21688006	0.508595	0.302271135
1	21728021	4.361825	0.030419825
1	21768035	25.959009	0.003153469
1	21808049	0.290066	0.420335096
1	21848064	5.80E-05	0.712238007
1	21888078	0.946032	0.180703319
1	21928092	3.431516	0.040819902
1	21968107	0.012906	0.655109257
1	22008121	0.753139	0.221395808
1	22048135	0.002958	0.683856788
1	22088150	1.568104	0.106915334
1	22128164	0.002168	0.687583615
1	22168178	0.650992	0.25
1	22208193	0	0.722144359
1	22248207	2.403993	0.063196789
1	22288221	1.516527	0.110753647
1	22328236	2.604213	0.05736765
1	22368250	0.104201	0.547700197
1	22408264	0.03586	0.620214054
1	22448279	0.074425	0.574902848
1	22488293	0.622472	0.258600369
1	22528307	0.333004	0.394693253
1	22568322	0.001999	0.688348092
1	22608336	0.257141	0.442218258
1	22648350	25.22957	0.003217175
1	22688365	0.297811	0.41552526
1	22728379	0.439448	0.335334777
1	22768393	0.065871	0.584044722
1	22808408	5.10E-05	0.712604319
1	22848422	0	0.722160285
1	22888436	0.911717	0.186866917
1	22928451	10.48196	0.010320443
1	22968465	0.735212	0.225903039
1	23008479	0.439572	0.335239218
1	23048494	0	0.722176212
1	23088508	0.001992	0.688395872
1	23128522	0	0.722192139
1	23168537	0	0.722208065
1	23208551	0.053324	0.598362744
1	23248565	0.000154	0.707475951
1	23288580	0	0.722223992
1	23328594	5.606812	0.022376887
1	23368608	0.16713	0.502134166
1	23408623	0	0.722239918
1	23448637	0	0.722255845
1	23488651	0.551412	0.284146652
1	23528666	0.42159	0.344476652
1	23568680	0.521812	0.296824234
1	23608694	1.590669	0.105004141
1	23648709	0.00474	0.676721667
1	23688723	5.580036	0.022536153
1	23728737	0.893287	0.190307065
1	23768752	0.006959	0.669921004
1	23808766	0.841483	0.200723068
1	23848780	0	0.722271772
1	23888795	0.634514	0.255016882
1	23928809	0.42478	0.342756578
1	23968823	0.074219	0.575030261
1	24008838	0.076754	0.572641269
1	24048852	0	0.722287698
1	24088866	0.001116	0.695913232
1	24128881	4.303248	0.031025037
1	24168895	0.372947	0.370755558
1	24208909	3.460102	0.040198764
1	24248924	0.316558	0.404344779
1	24288938	1.548047	0.108428362
1	24328952	0	0.722303625
1	24368967	0	0.722319552
1	24408981	0	0.722335478
1	24448995	0.333457	0.394502134
1	24489010	0.460442	0.324791361
1	24529024	0.224386	0.46340065
1	24569038	0.064942	0.585239218
1	24609053	0	0.722351405
1	24649067	0.004963	0.67571829
1	24689081	0.001441	0.692759763
1	24729096	0	0.722367331
1	24769110	0.00144	0.69277569
1	24809124	0.788621	0.212445053
1	24849139	0.020694	0.641205326
1	24889153	0	0.722383258
1	24929167	0	0.722399185
1	24969182	0	0.722415111
1	25009196	0.042291	0.611374785
1	25049210	0.012216	0.65706823
1	25089225	0.078073	0.571176021
1	25129239	0	0.722431038
1	25169253	0	0.722446964
1	25209268	0	0.722462891
1	25249282	0.432701	0.338663439
1	25289296	0.284106	0.424205262
1	25329311	0.000481	0.70212461
1	25369325	0	0.722478818
1	25409339	0.001578	0.691613047
1	25449354	1.612775	0.103220361
1	25489368	0.017668	0.646094795
1	25529382	0	0.722494744
1	25569397	0.080507	0.569025929
1	25609411	0.002351	0.686707651
1	25649425	0.00015	0.70761929
1	25689440	0	0.722510671
1	25729454	0	0.722526597
1	25769468	0	0.722542524
1	25809483	0	0.722558451
1	25849497	0.359084	0.379101102
1	25889511	0.112772	0.540899535
1	25929526	0.003386	0.681483723
1	25969540	18.213634	0.005239855
1	26009554	1.601902	0.104096324
1	26049569	0.025558	0.633958718
1	26089583	11.266198	0.00944448
1	26129597	0.712325	0.232066637
1	26169612	0.004026	0.678808052
1	26209626	0.056336	0.59490667
1	26249640	0.001266	0.69460725
1	26289655	0	0.722574377
1	26329669	0.076486	0.572959801
1	26369683	0.416925	0.34673823
1	26409698	0.273116	0.431515576
1	26449712	1.867989	0.087468943
1	26489726	94.300159	0.000493725
1	26529741	0.459137	0.325412499
1	26569755	1.539007	0.109065427
1	26609769	5.652122	0.022106135
1	26649784	1.778834	0.092517679
1	26689798	6.044163	0.020401988
1	26729812	0.108935	0.544021151
1	26769827	5.480221	0.023157291
1	26809841	0.08597	0.56399312
1	26849855	1.174752	0.146174428
1	26889870	1.576599	0.106246417
1	26929884	0.004019	0.678887686
1	26969898	0	0.722590304
1	27009913	0.1855	0.489488437
1	27049927	0.014025	0.652736192
1	27089941	0.549885	0.28481557
1	27129956	0.001316	0.694097598
1	27169970	1.992752	0.080795693
1	27209984	0	0.72260623
1	27249999	0.332448	0.395091419
1	27290013	0.001927	0.68901701
1	27330027	0.003621	0.680273301
1	27370042	0.003149	0.682407466
1	27410056	1.124651	0.153134357
1	27450070	0	0.722622157
1	27490085	0.000183	0.706854813
1	27530099	3.899685	0.035054469
1	27570113	0.026048	0.633289801
1	27610128	0	0.722638084
1	27650142	1.196822	0.143419125
1	27690156	0	0.72265401
1	27730171	0.064942	0.585255144
1	27770185	0.012979	0.654934064
1	27810199	0	0.722669937
1	27850214	0.155834	0.509699306
1	27890228	0	0.722685864
1	27930242	0.001992	0.688411798
1	27970257	0	0.72270179
1	28010271	0	0.722717717
1	28050285	0.042291	0.611390712
1	28090300	0.277049	0.428887686
1	28130314	1.05953	0.161989552
1	28170328	0	0.722733643
1	28210343	0.389234	0.362011849
1	28250357	0.012279	0.65682933
1	28290371	0.005417	0.674316748
1	28330386	3.516574	0.039402434
1	28370400	0	0.72274957
1	28410414	0.007731	0.667834618
1	28450429	1.196416	0.143498758
1	28490443	0.00015	0.707635217
1	28530457	0	0.722765497
1	28570472	0	0.722781423
1	28610486	0.41555	0.347311588
1	28650500	0	0.72279735
1	28690515	0.115278	0.538860929
1	28730529	0	0.722813276
1	28770543	0	0.722829203
1	28810558	0	0.72284513
1	28850572	0.006959	0.669936931
1	28890586	0.790824	0.211967255
1	28930601	0.001116	0.695929158
1	28970615	0.017659	0.646174428
1	29010629	0.011609	0.658199019
1	29050644	0.052876	0.598776836
1	29090658	0	0.722861056
1	29130672	0.017871	0.645664777
1	29170687	0.244967	0.450420463
1	29210701	11.291878	0.0093967
1	29250715	0.899877	0.189048863
1	29290730	0.001635	0.691167102
1	29330744	0.481922	0.314343505
1	29370758	0.03467	0.621551889
1	29410773	0.012349	0.656654138
1	29450787	0	0.722876983
1	29490801	0	0.722892909
1	29530816	0.000865	0.698079251
1	29570830	0.033213	0.623590495
1	29610844	1.021717	0.167834618
1	29650859	0.003045	0.682964898
1	29690873	0.038717	0.616009429
1	29730887	0.013388	0.654074027
1	29770902	0.267875	0.435003504
1	29810916	3.366384	0.041759572
1	29850930	0.278142	0.428202841
1	29890945	0	0.722908836
1	29930959	0.278144	0.428155061
1	29970973	4.777021	0.027377843
1	30010988	0	0.722924763
1	30051002	9.379304	0.011833471
1	30091016	1.412708	0.119720329
1	30131031	3.392113	0.041425113
1	30171045	0.333374	0.394581767
1	30211059	81.501658	0.000605211
1	30251074	0.032522	0.624609798
1	30291088	0.001756	0.690084093
1	30331102	2.293	0.067496974
1	30371117	0	0.722940689
1	30411131	0.195135	0.482974454
1	30451145	0	0.722956616
1	30491160	0.203267	0.4774957
1	30531174	24.047251	0.003535707
1	30571188	0.424111	0.343043257
1	30611203	0.939871	0.181881888
1	30651217	0.003525	0.680655539
1	30691231	0	0.722972543
1	30731246	0.006952	0.670319169
1	30771260	0.011833	0.657769
1	30811274	1.552325	0.10806205
1	30851289	0.223605	0.463958081
1	30891303	0.232746	0.458351914
1	30931317	0.022258	0.638465949
1	30971332	0.401587	0.355083774
1	31011346	1.138456	0.150968338
1	31051360	0.086853	0.563164936
1	31091375	0.278019	0.428234695
1	31131389	7.20E-05	0.711585016
1	31171403	0	0.722988469
1	31211418	0	0.723004396
1	31251432	8.90E-05	0.709944575
1	31291446	0.329234	0.397193731
1	31331461	2.172866	0.071860865
1	31371475	0	0.723020322
1	31411489	0.532766	0.292094031
1	31451504	0.172608	0.498295853
1	31491518	0.540856	0.288271644
1	31531532	0.012928	0.655013697
1	31571547	0.00015	0.707651144
1	31611561	0.167298	0.501943046
1	31651575	0.019848	0.642543161
1	31691590	0.003525	0.680671466
1	31731604	0	0.723036249
1	31771618	0.001116	0.695945085
1	31811633	3.018083	0.048082436
1	31851647	0.001992	0.688427725
1	31891661	0.741694	0.224198892
1	31931676	7.70E-05	0.71058164
1	31971690	1.542997	0.108667261
1	32011704	0	0.723052176
1	32051719	0.009114	0.66444225
1	32091733	0.77088	0.216856724
1	32131747	1.836283	0.089300503
1	32171762	0.236546	0.455946996
1	32211776	0.359579	0.378862203
1	32251790	0.477267	0.31685991
1	32291805	0.017653	0.646190355
1	32331819	2.308739	0.06685991
1	32371833	2.533463	0.059374403
1	32411848	0.014559	0.651653182
1	32451862	0.591959	0.269207492
1	32491876	0.604408	0.264684335
1	32531891	0.001102	0.696183984
1	32571905	3.273225	0.043479646
1	32611919	0.001619	0.691294515
1	32651934	0.782571	0.214021788
1	32691948	0	0.723068102
1	32731962	47.066712	0.001576734
1	32771977	56.62081	0.001162643
1	32811991	1.972087	0.081958336
1	32852005	0.068514	0.581146079
1	32892020	0.421398	0.344572211
1	32932034	1.005626	0.170366949
1	32972048	4.304253	0.03100911
1	33012063	0.001638	0.690912276
1	33052077	0.068015	0.581735363
1	33092091	0.550382	0.284624451
1	33132106	7.50E-05	0.711346117
1	33172120	0.955678	0.179031025
1	33212134	0.001109	0.696136204
1	33252149	2.533524	0.059358476
1	33292163	0.162762	0.505032809
1	33332177	0.001338	0.693651653
1	33372192	0	0.723084029
1	33412206	0.143696	0.518347455
1	33452220	0.000802	0.698780022
1	33492235	0.578454	0.273905842
1	33532249	0.858642	0.197219214
1	33572263	0.60887	0.26320316
1	33612278	0.037349	0.617840989
1	33652292	1.838313	0.089204944
1	33692306	0	0.723099955
1	33732321	0	0.723115882
1	33772335	0.205235	0.476348984
1	33812349	0.007903	0.667436453
1	33852364	0	0.723131809
1	33892378	0	0.723147735
1	33932392	0	0.723163662
1	33972407	1.357282	0.125087596
1	34012421	0.006959	0.669952857
1	34052435	0	0.723179588
1	34092450	5.80E-05	0.712253934
1	34132464	0	0.723195515
1	34172478	1.698403	0.097343441
1	34212493	0.248036	0.448604829
1	34252507	0	0.723211442
1	34292521	1.606237	0.103682232
1	34332536	0.731162	0.227097535
1	34372550	0	0.723227368
1	34412564	0.116121	0.538207938
1	34452579	1.280449	0.133624259
1	34492593	0	0.723243295
1	34532607	0	0.723259222
1	34572622	0.240604	0.453143913
1	34612636	1.138189	0.151047971
1	34652650	0.907273	0.187695101
1	34692665	0.172447	0.498343633
1	34732679	1.361126	0.124657578
1	34772693	0	0.723275148
1	34812708	0	0.723291075
1	34852722	4.694576	0.027935274
1	34892736	0.213658	0.470233166
1	34932751	0.000166	0.707157419
1	34972765	0.287905	0.42191183
1	35012779	0.003053	0.682789705
1	35052794	0	0.723307001
1	35092808	0	0.723322928
1	35132822	0	0.723338855
1	35172837	0	0.723354781
1	35212851	104.071067	0.000414092
1	35252865	0.064955	0.585111805
1	35292880	0	0.723370708
1	35332894	0.006809	0.670685481
1	35372908	0	0.723386634
1	35412923	0	0.723402561
1	35452937	0	0.723418488
1	35492951	1.308028	0.130582277
1	35532966	0.084789	0.565139836
1	35572980	0	0.723434414
1	35612994	0.000797	0.698827801
1	35653009	0	0.723450341
1	35693023	1.166869	0.147225585
1	35733037	0	0.723466267
1	35773052	1.184152	0.145011786
1	35813066	0.413569	0.348330891
1	35853080	0.015801	0.649168631
1	35893095	0	0.723482194
1	35933109	0	0.723498121
1	35973123	0	0.723514047
1	36013138	2.251289	0.068818883
1	36053152	0.012501	0.656224119
1	36093166	0	0.723529974
1	36133181	1.281413	0.133496847
1	36173195	0	0.7235459
1	36213209	0.008293	0.666480856
1	36253224	0	0.723561827
1	36293238	1.426411	0.118557686
1	36333252	0.992179	0.172325922
1	36373267	0.195791	0.482480729
1	36413281	0.001779	0.689733707
1	36453295	0.306316	0.410333185
1	36493310	0	0.723577754
1	36533324	0.424927	0.342676945
1	36573338	0.038031	0.617076511
1	36613353	0.188652	0.487210932
1	36653367	0	0.72359368
1	36693381	1.273072	0.134532076
1	36733396	1.993849	0.080636427
1	36773410	3.696656	0.036981589
1	36813424	0.208987	0.47368924
1	36853439	0.095346	0.555679429
1	36893453	0.404569	0.353491113
1	36933467	0.006565	0.671434032
1	36973482	0.055921	0.595320762
1	37013496	0.01155	0.658390138
1	37053510	0	0.723609607
1	37093525	0.767123	0.217828247
1	37133539	0	0.723625534
1	37173553	0.013235	0.654424412
1	37213568	0	0.72364146
1	37253582	0	0.723657387
1	37293596	0.543659	0.287109002
1	37333611	0	0.723673313
1	37373625	0.554021	0.28298401
1	37413639	0.034249	0.622220807
1	37453654	0.011469	0.658501625
1	37493668	1.275405	0.134213544
1	37533682	0.659084	0.247419889
1	37573697	0.459122	0.325428426
1	37613711	0.066231	0.583614703
1	37653725	1.813684	0.090558705
1	37693740	2.384882	0.063929413
1	37733754	0.355248	0.381171561
1	37773768	0.211545	0.471793973
1	37813783	7.70E-05	0.710597566
1	37853797	0	0.72368924
1	37893811	0.573961	0.275530356
1	37933826	0.006937	0.670430656
1	37973840	0	0.723705167
1	38013854	0.530243	0.292985921
1	38053869	0	0.723721093
1	38093883	0	0.72373702
1	38133897	0.012433	0.656383385
1	38173912	4.70E-05	0.712811365
1	38213926	0.000607	0.700898261
1	38253940	23.601594	0.003615341
1	38293955	0	0.723752946
1	38333969	0	0.723768873
1	38373983	0.055321	0.59598968
1	38413998	0	0.7237848
1	38454012	0.005915	0.673106326
1	38494026	3.518529	0.039354654
1	38534041	0	0.723800726
1	38574055	0.080198	0.569312608
1	38614069	0.260387	0.439892973
1	38654084	0.032359	0.624800917
1	38694098	0.038721	0.615977575
1	38734112	0.263402	0.437918074
1	38774127	7.70E-05	0.710613493
1	38814141	0	0.723816653
1	38854155	0.497322	0.307335797
1	38894170	1.765617	0.093234376
1	38934184	8.115032	0.014031344
1	38974198	0.001638	0.690928203
1	39014213	0.001338	0.69366758
1	39054227	0	0.723832579
1	39094241	0.430154	0.339921641
1	39134256	0.669349	0.244441613
1	39174270	0	0.723848506
1	39214284	0	0.723864433
1	39254299	0.002307	0.686882844
1	39294313	0.064155	0.586210741
1	39334327	0	0.723880359
1	39374342	0.137512	0.522711346
1	39414356	0.003016	0.683538256
1	39454370	0.047783	0.604844875
1	39494385	0.403994	0.353841498
1	39534399	0	0.723896286
1	39574413	1.278325	0.133895012
1	39614428	0	0.723912213
1	39654442	0	0.723928139
1	39694456	0.839603	0.201153087
1	39734471	0	0.723944066
1	39774485	8.125039	0.014015417
1	39814499	0	0.723959992
1	39854514	0	0.723975919
1	39894528	0	0.723991846
1	39934542	0.197793	0.481190673
1	39974557	1.362483	0.124514238
1	40014571	0.019012	0.644040262
1	40054585	0.08338	0.566525451
1	40094599	0.105769	0.546633115
1	40134614	0	0.724007772
1	40174628	0	0.724023699
1	40214642	0	0.724039625
1	40254657	0	0.724055552
1	40294671	0	0.724071479
1	40334685	0	0.724087405
1	40374700	0	0.724103332
1	40414714	0.975208	0.175320125
1	40454728	0.982736	0.174014143
1	40494743	3.796111	0.035962286
1	40534757	0	0.724119258
1	40574771	0.106759	0.545773078
1	40614786	1.773109	0.092804358
1	40654800	2.06859	0.076527362
1	40694814	0.190885	0.48576161
1	40734829	0.635987	0.254507231
1	40774843	0.087129	0.56286233
1	40814857	4.728722	0.027712302
1	40854872	5.41325	0.02349175
1	40894886	0.024325	0.635646939
1	40934900	4.70E-05	0.712827292
1	40974915	0	0.724135185
1	41014929	1.906797	0.085430337
1	41054943	1.507717	0.111581831
1	41094958	0.003193	0.68220042
1	41134972	0.158379	0.508202204
1	41174986	0	0.724151112
1	41215001	0	0.724167038
1	41255015	0	0.724182965
1	41295029	0	0.724198892
1	41335044	0.111276	0.542046251
1	41375058	0.068796	0.58081162
1	41415072	0.090516	0.559756641
1	41455087	0.019477	0.643196152
1	41495101	0	0.724214818
1	41535115	0	0.724230745
1	41575130	0	0.724246671
1	41615144	0.001338	0.693683506
1	41655158	0.118455	0.536185258
1	41695173	1.192533	0.144135822
1	41735187	0	0.724262598
1	41775201	0.064942	0.585271071
1	41815216	0.186099	0.489122125
1	41855230	0.108466	0.544371536
1	41895244	1.10E-05	0.716044467
1	41935259	0	0.724278525
1	41975273	0	0.724294451
1	42015287	0.607489	0.263680958
1	42055302	0.001779	0.689749634
1	42095316	0	0.724310378
1	42135330	0.804324	0.2087023
1	42175345	0.245945	0.449751545
1	42215359	0	0.724326304
1	42255373	0	0.724342231
1	42295388	4.126209	0.03279289
1	42335402	12.464258	0.008027012
1	42375416	0.005071	0.675415685
1	42415431	0.219459	0.466649678
1	42455445	0	0.724358158
1	42495459	4.70E-05	0.712843218
1	42535474	0	0.724374084
1	42575488	0	0.724390011
1	42615502	0	0.724405937
1	42655517	0	0.724421864
1	42695531	0	0.724437791
1	42735545	0.146438	0.516372555
1	42775560	2.240051	0.069328534
1	42815574	0.18863	0.487226859
1	42855588	0.336546	0.392272409
1	42895603	0	0.724453717
1	42935617	0.467353	0.321478626
1	42975631	0	0.724469644
1	43015646	0	0.72448557
1	43055660	0	0.724501497
1	43095674	0.002431	0.686420972
1	43135689	0	0.724517424
1	43175703	18.735507	0.004969102
1	43215717	0	0.72453335
1	43255732	0.001638	0.690944129
1	43295746	1.193375	0.143992483
1	43335760	0	0.724549277
1	43375775	0	0.724565204
1	43415789	0	0.72458113
1	43455803	0.021869	0.639182646
1	43495818	3.42255	0.040947315
1	43535832	1.190461	0.144342868
1	43575846	0.177248	0.494967191
1	43615861	0.001338	0.693699433
1	43655875	0.000224	0.705899216
1	43695889	0.470866	0.31967892
1	43735904	0.00127	0.69455947
1	43775918	0.00919	0.664044085
1	43815932	0	0.724597057
1	43855947	0.001779	0.68976556
1	43895961	2.284504	0.06765624
1	43935975	0.00015	0.70766707
1	43975990	1.173765	0.146333694
1	44016004	0.537298	0.289832452
1	44056018	0.064942	0.585286998
1	44096033	0.741309	0.224358158
1	44136047	0.409839	0.350528763
1	44176061	1.729355	0.095241129
1	44216076	0.765992	0.218162706
1	44256090	0.054244	0.597231955
1	44296104	0	0.724612983
1	44336119	0.48296	0.313833854
1	44376133	0	0.72462891
1	44416147	0	0.724644837
1	44456162	0.000694	0.699958591
1	44496176	3.154159	0.045518252
1	44536190	0.001638	0.690960056
1	44576205	0	0.724660763
1	44616219	0	0.72467669
1	44656233	0	0.724692616
1	44696248	0.006889	0.670573995
1	44736262	0	0.724708543
1	44776276	0.647061	0.251083009
1	44816291	0	0.72472447
1	44856305	0	0.724740396
1	44896319	2.278896	0.067815506
1	44936334	1.612019	0.103284067
1	44976348	0.241277	0.452618335
1	45016362	0.591308	0.269350831
1	45056377	7.70E-05	0.71062942
1	45096391	0.511444	0.300853666
1	45136405	0.000106	0.709243805
1	45176420	0.327989	0.397878576
1	45216434	0	0.724756323
1	45256448	0.505989	0.303481557
1	45296463	0.00919	0.664060011
1	45336477	0.012896	0.655268523
1	45376491	0.183941	0.490332548
1	45416506	0	0.724772249
1	45456520	0.1222	0.533445881
1	45496534	0.265132	0.43694655
1	45536549	2.153141	0.072784609
1	45576563	0	0.724788176
1	45616577	0.0874	0.562543798
1	45656592	0.016652	0.647878576
1	45696606	0	0.724804103
1	45736620	2.696142	0.054994585
1	45776635	0	0.724820029
1	45816649	0.450968	0.329266739
1	45856663	0.028696	0.629483341
1	45896678	0	0.724835956
1	45936692	0.089875	0.560473339
1	45976706	0	0.724851883
1	46016721	0.833474	0.202474995
1	46056735	0	0.724867809
1	46096749	0.005909	0.673122253
1	46136764	0	0.724883736
1	46176778	0.522106	0.296712748
1	46216792	0.278145	0.428091355
1	46256807	0	0.724899662
1	46296821	1.370339	0.123558642
1	46336835	0	0.724915589
1	46376850	0.301552	0.413263681
1	46416864	0.754017	0.221156909
1	46456878	0.024949	0.634802829
1	46496893	0	0.724931516
1	46536907	0.086019	0.563961266
1	46576921	0.034925	0.621233357
1	46616936	0.26843	0.434684972
1	46656950	0.768082	0.217637128
1	46696964	1.024205	0.167420526
1	46736979	0	0.724947442
1	46776993	0	0.724963369
1	46817007	0.397814	0.357058674
1	46857022	1.325548	0.128607377
1	46897036	0.009715	0.662801809
1	46937050	0	0.724979295
1	46977065	0.001384	0.693301268
1	47017079	0	0.724995222
1	47057093	0	0.725011149
1	47097108	0	0.725027075
1	47137122	0	0.725043002
1	47177136	0.32144	0.401446136
1	47217151	0.006959	0.669968784
1	47257165	0	0.725058928
1	47297179	0.084184	0.565713194
1	47337194	0	0.725074855
1	47377208	0.413009	0.34861757
1	47417222	1.066648	0.161018029
1	47457237	0.01283	0.655571128
1	47497251	0.066836	0.583009492
1	47537265	0.501721	0.305408677
1	47577280	0.312065	0.406813404
1	47617294	0	0.725090782
1	47657308	1.621613	0.102678856
1	47697323	13.915903	0.007151048
1	47737337	20.226222	0.004475377
1	47777351	5.173418	0.025100338
1	47817366	2.141167	0.073373893
1	47857380	0	0.725106708
1	47897394	3.261303	0.043718545
1	47937409	0.849282	0.19925782
1	47977423	0.001337	0.693842773
1	48017437	0.153491	0.511514939
1	48057452	0	0.725122635
1	48097466	1.868752	0.08738931
1	48137480	0.632947	0.25554246
1	48177495	0.001267	0.694591323
1	48217509	0.16162	0.505892846
1	48257523	0	0.725138562
1	48297538	0.003592	0.68041664
1	48337552	0	0.725154488
1	48377566	0.236312	0.456058483
1	48417581	5.20E-05	0.712556539
1	48457595	1.675641	0.098649423
1	48497609	0.003525	0.680687392
1	48537624	0	0.725170415
1	48577638	0.009864	0.662419571
1	48617652	2.301451	0.067082882
1	48657667	0.730493	0.22735236
1	48697681	4.70E-05	0.712859145
1	48737695	0.117296	0.537220488
1	48777710	0.296911	0.415939351
1	48817724	9.084948	0.012199783
1	48857738	0	0.725186341
1	48897753	0	0.725202268
1	48937767	0.01228	0.656749697
1	48977781	0	0.725218195
1	49017796	0	0.725234121
1	49057810	0.006959	0.66998471
1	49097824	0.04238	0.611231445
1	49137839	0.267817	0.435099064
1	49177853	0.005634	0.67393451
1	49217867	0	0.725250048
1	49257882	0.463813	0.323119067
1	49297896	0	0.725265974
1	49337910	0.927316	0.1842231
1	49377925	0.132381	0.5262152
1	49417939	0.123007	0.532904377
1	49457953	0	0.725281901
1	49497968	0.278145	0.428107282
1	49537982	0.004629	0.677072052
1	49577996	0	0.725297828
1	49618011	1.400905	0.120612219
1	49658025	0	0.725313754
1	49698039	7.70E-05	0.710645346
1	49738054	0.413766	0.348251258
1	49778068	0.4361	0.336975218
1	49818082	0.540168	0.28852647
1	49858097	0.293607	0.418089444
1	49898111	0	0.725329681
1	49938125	7.70E-05	0.710661273
1	49978140	0	0.725345607
1	50018154	0	0.725361534
1	50058168	0.007376	0.668774288
1	50098183	0.517493	0.298496528
1	50138197	0.01636	0.648340447
1	50178211	0.001181	0.695323947
1	50218226	0	0.725377461
1	50258240	5.157993	0.025211824
1	50298254	0.612284	0.262088297
1	50338269	0.177249	0.494951265
1	50378283	0.127323	0.530149073
1	50418297	0	0.725393387
1	50458312	0	0.725409314
1	50498326	0.736052	0.225711919
1	50538340	0.001426	0.692919029
1	50578355	0.029078	0.628894056
1	50618369	0.485851	0.312432312
1	50658383	0.006959	0.670000637
1	50698398	0	0.72542524
1	50738412	0.739529	0.224804103
1	50778426	0.277986	0.428266548
1	50818441	0.30965	0.408310505
1	50858455	0.047445	0.605083774
1	50898469	0.249382	0.447617379
1	50938484	0.2101	0.473052176
1	50978498	0	0.725441167
1	51018512	0.007019	0.669666178
1	51058527	0	0.725457094
1	51098541	0.039818	0.61454418
1	51138555	1.382957	0.122220807
1	51178570	0.00014	0.708240428
1	51218584	0	0.72547302
1	51258598	0.020168	0.642001656
1	51298613	0.26442	0.437344716
1	51338627	0.012907	0.655077403
1	51378641	0.003045	0.682980824
1	51418656	0.002118	0.68783844
1	51458670	0	0.725488947
1	51498684	7.70E-05	0.710677199
1	51538699	0	0.725504874
1	51578713	0.006959	0.670016564
1	51618727	2.927992	0.049818437
1	51658742	0.003047	0.682821558
1	51698756	1.8446	0.088822705
1	51738770	0	0.7255208
1	51778785	0	0.725536727
1	51818799	0.112942	0.540756195
1	51858813	0.060209	0.590510926
1	51898828	0.096978	0.554246034
1	51938842	0.829331	0.203382812
1	51978856	0	0.725552653
1	52018871	0	0.72556858
1	52058885	0.488426	0.311205963
1	52098899	0.573482	0.275832962
1	52138914	0.003018	0.683474549
1	52178928	0.001787	0.689670001
1	52218942	0.776404	0.215614449
1	52258957	0.240405	0.453335032
1	52298971	0.51303	0.300280308
1	52338985	1.194459	0.14376951
1	52379000	0.73217	0.226779002
1	52419014	0.116791	0.537618653
1	52459028	5.777589	0.021580557
1	52499043	4.062288	0.033382175
1	52539057	0.295534	0.416958655
1	52579071	11.224851	0.00949226
1	52619086	0.006959	0.67003249
1	52659100	0.017942	0.64555329
1	52699114	0	0.725584507
1	52739129	0.882896	0.192345671
1	52779143	0	0.725600433
1	52819157	0.031065	0.626361725
1	52859172	0.434406	0.337819329
1	52899186	0	0.72561636
1	52939200	0	0.725632286
1	52979215	0.003479	0.681005925
1	53019229	0.73718	0.22542524
1	53059243	0	0.725648213
1	53099258	0.639338	0.253376441
1	53139272	0.275192	0.430034401
1	53179286	0.011968	0.657546028
1	53219301	0	0.72566414
1	53259315	0.261174	0.439335542
1	53299329	1.453523	0.116025355
1	53339344	1.887303	0.0865452
1	53379358	0.689641	0.238548767
1	53419372	0.021339	0.640233803
1	53459387	0.777299	0.215359623
1	53499401	0.00015	0.707682997
1	53539415	7.70E-05	0.710693126
1	53579430	0.000438	0.702666115
1	53619444	0	0.725680066
1	53659458	0.276228	0.42938141
1	53699473	3.545708	0.038988342
1	53739487	0.001638	0.690975983
1	53779501	0	0.725695993
1	53819516	0.589692	0.270003822
1	53859530	0.017668	0.646110722
1	53899544	0.003335	0.681658916
1	53939559	0.003045	0.682996751
1	53979573	4.166452	0.032283239
1	54019587	0.006941	0.670398802
1	54059602	0.001116	0.695961012
1	54099616	0.033127	0.623670128
1	54139630	0	0.725711919
1	54179645	0	0.725727846
1	54219659	0.005449	0.674300822
1	54259673	1.195145	0.143737657
1	54299688	0.020589	0.641460152
1	54339702	0.003534	0.680575906
1	54379716	2.010496	0.079505638
1	54419731	0.001255	0.694766516
1	54459745	7.05034	0.016898133
1	54499759	0	0.725743773
1	54539774	0.0129	0.655236669
1	54579788	0.003045	0.683012678
1	54619802	0.41198	0.349302414
1	54659817	2.433371	0.062304899
1	54699831	0.208647	0.473912213
1	54739845	0.003524	0.680735172
1	54779860	0.000174	0.707030006
1	54819874	0.891895	0.19080079
1	54859888	0.000643	0.700531949
1	54899903	0.014157	0.652433586
1	54939917	0	0.725759699
1	54979931	0	0.725775626
1	55019946	0	0.725791553
1	55059960	0.519506	0.297493152
1	55099974	0	0.725807479
1	55139989	0	0.725823406
1	55180003	0.176675	0.495476843
1	55220017	0.665216	0.245667962
1	55260032	0	0.725839332
1	55300046	0.031597	0.625660954
1	55340060	1.685629	0.098155699
1	55380075	0.000952	0.6973307
1	55420089	0	0.725855259
1	55460103	1.86259	0.087691916
1	55500118	0	0.725871186
1	55540132	0	0.725887112
1	55580146	0.808156	0.207826336
1	55620161	0	0.725903039
1	55660175	0	0.725918965
1	55700189	1.365267	0.124132
1	55740204	0.503918	0.30445308
1	55780218	1.931841	0.084060649
1	55820232	0.298143	0.415350067
1	55860247	2.074435	0.076224756
1	55900261	0	0.725934892
1	55940275	0	0.725950819
1	55980290	0.009022	0.664681149
1	56020304	0	0.725966745
1	56060318	0.001716	0.690307065
1	56100333	0.03672	0.618939925
1	56140347	0.014602	0.651589476
1	56180361	0.119309	0.535325221
1	56220376	0.503467	0.304755686
1	56260390	0.607561	0.263617252
1	56300404	0.117722	0.536854176
1	56340419	0	0.725982672
1	56380433	0	0.725998598
1	56420447	0.245063	0.450340829
1	56460462	436.423825	3.19E-05
1	56500476	28.332167	0.002803083
1	56540490	0.00919	0.664075938
1	56580505	163.489892	0.000254826
1	56620519	19.325108	0.004714277
1	56660533	2.658417	0.055982035
1	56700548	2.441943	0.061986367
1	56740562	0.529945	0.29312926
1	56780576	0.070923	0.578534115
1	56820591	0.143912	0.518204115
1	56860605	0.20694	0.475170415
1	56900619	0.578769	0.273794356
1	56940634	4.4771	0.029687201
1	56980648	0	0.726014525
1	57020662	0	0.726030452
1	57060677	0	0.726046378
1	57100691	0.626234	0.257501433
1	57140705	0.085292	0.564582404
1	57180720	7.200507	0.016563675
1	57220734	32.250594	0.002420845
1	57260748	0.859411	0.197075874
1	57300763	0.172385	0.498407339
1	57340777	0.012862	0.655411862
1	57380791	0	0.726062305
1	57420806	0	0.726078232
1	57460820	8.222382	0.013808371
1	57500834	0	0.726094158
1	57540849	7.70E-05	0.710709053
1	57580863	5.758213	0.02166019
1	57620877	0.738428	0.225138562
1	57660892	0	0.726110085
1	57700906	1.536652	0.109272472
1	57740920	2.275902	0.067911066
1	57780935	0	0.726126011
1	57820949	0	0.726141938
1	57860963	1.646388	0.100942855
1	57900978	0	0.726157865
1	57940992	0.124112	0.532187679
1	57981006	0	0.726173791
1	58021021	0	0.726189718
1	58061035	0.28184	0.42581385
1	58101049	0.001779	0.689781487
1	58141064	0.001336	0.693906479
1	58181078	0.001338	0.69371536
1	58221092	0	0.726205644
1	58261107	0.001338	0.693731286
1	58301121	0.000119	0.708941199
1	58341135	0	0.726221571
1	58381150	0.895549	0.189877047
1	58421164	2.41344	0.062894184
1	58461178	0.260861	0.439606294
1	58501193	0	0.726237498
1	58541207	0.009494	0.663311461
1	58581221	0	0.726253424
1	58621236	0.003661	0.680034401
1	58661250	0	0.726269351
1	58701264	0	0.726285277
1	58741279	0	0.726301204
1	58781293	0	0.726317131
1	58821307	0	0.726333057
1	58861322	0.031729	0.625565395
1	58901336	0	0.726348984
1	58941350	0.002593	0.685576862
1	58981365	0	0.72636491
1	59021379	20.026787	0.004491304
1	59061393	0	0.726380837
1	59101408	0.105973	0.546473849
1	59141422	0.003045	0.683028604
1	59181436	0	0.726396764
1	59221451	0.012689	0.655778174
1	59261465	0.003525	0.680703319
1	59301479	0	0.72641269
1	59341494	0	0.726428617
1	59381508	0.003525	0.680719246
1	59421522	0.049395	0.602854049
1	59461537	0	0.726444544
1	59501551	0.000962	0.697266994
1	59541565	0.000708	0.699735618
1	59581580	0.279218	0.427438364
1	59621594	2.764731	0.05365675
1	59661608	7.70E-05	0.710724979
1	59701623	0.00351	0.680830732
1	59741637	5.581819	0.0225043
1	59781651	0	0.72646047
1	59821666	0	0.726476397
1	59861680	5.624187	0.022313181
1	59901694	0.001779	0.689797414
1	59941709	0.375342	0.369354017
1	59981723	0.001329	0.694002039
1	60021737	0	0.726492323
1	60061752	0	0.72650825
1	60101766	0.645484	0.251576734
1	60141780	0	0.726524177
1	60181795	0	0.726540103
1	60221809	0.157951	0.508377397
1	60261823	0.062684	0.587930815
1	60301838	0.752815	0.221491368
1	60341852	0	0.72655603
1	60381866	0	0.726571956
1	60421881	0.071459	0.577737784
1	60461895	0.591975	0.269191565
1	60501909	0.461679	0.32423393
1	60541924	0.217377	0.468067147
1	60581938	0	0.726587883
1	60621952	0.041276	0.612696694
1	60661967	15.282936	0.006370644
1	60701981	0	0.72660381
1	60741995	0	0.726619736
1	60782010	0	0.726635663
1	60822024	0	0.726651589
1	60862038	0.00015	0.707698923
1	60902053	0	0.726667516
1	60942067	1.115841	0.154121807
1	60982081	0.022038	0.638816334
1	61022096	0	0.726683443
1	61062110	0.007763	0.667739058
1	61102124	0.838921	0.201248646
1	61142139	0.561597	0.279798688
1	61182153	1.562867	0.107281646
1	61222167	0.03948	0.615006052
1	61262182	0	0.726699369
1	61302196	0.501721	0.305424603
1	61342210	0	0.726715296
1	61382225	0.000106	0.709259731
1	61422239	0.009134	0.66439447
1	61462253	0	0.726731223
1	61502268	0	0.726747149
1	61542282	0.728325	0.227989425
1	61582296	0.000153	0.707507804
1	61622311	0	0.726763076
1	61662325	0.105915	0.546537555
1	61702339	0	0.726779002
1	61742354	0.00162	0.691278588
1	61782368	0.716189	0.231015481
1	61822382	0.015545	0.649678282
1	61862397	0	0.726794929
1	61902411	0.497175	0.30736765
1	61942425	0	0.726810856
1	61982440	0.15865	0.508058865
1	62022454	4.70E-05	0.712875072
1	62062468	0.249978	0.44742626
1	62102483	0.029497	0.628416258
1	62142497	0	0.726826782
1	62182511	0.252189	0.445961012
1	62222526	0	0.726842709
1	62262540	0	0.726858635
1	62302554	0.646344	0.251321909
1	62342569	0	0.726874562
1	62382583	1.207765	0.142081289
1	62422597	7.70E-05	0.710740906
1	62462612	0	0.726890489
1	62502626	1.38646	0.121918201
1	62542640	0	0.726906415
1	62582655	0.532674	0.292173664
1	62622669	0.007396	0.668726508
1	62662683	0.213317	0.470408358
1	62702698	0	0.726922342
1	62742712	0	0.726938268
1	62782726	0.60274	0.265146206
1	62822741	0.024094	0.635965471
1	62862755	0.001163	0.695467287
1	62902769	0.014559	0.651669109
1	62942784	0.063124	0.587453016
1	62982798	0.007053	0.669490986
1	63022812	0	0.726954195
1	63062827	8.995772	0.012374976
1	63102841	0	0.726970122
1	63142855	0	0.726986048
1	63182870	2.188391	0.07131936
1	63222884	0.000121	0.708861566
1	63262898	2.600091	0.057542843
1	63302913	0	0.727001975
1	63342927	0	0.727017902
1	63382941	0.315704	0.404918137
1	63422956	0	0.727033828
1	63462970	1.337847	0.127269542
1	63502984	0.063643	0.586720392
1	63542999	6.125009	0.020003822
1	63583013	0	0.727049755
1	63623027	0.620766	0.259141874
1	63663042	0	0.727065681
1	63703056	0.227581	0.461553163
1	63743070	3.992646	0.034082946
1	63783085	0.010153	0.66157546
1	63823099	0.003959	0.679158438
1	63863113	1.232904	0.139103013
1	63903128	0.25402	0.44455947
1	63943142	0.043337	0.610100656
1	63983156	0.001595	0.691501561
1	64023171	0.003849	0.67947697
1	64063185	0	0.727081608
1	64103199	0.785264	0.213321017
1	64143214	0.320753	0.401828375
1	64183228	0	0.727097535
1	64223242	0	0.727113461
1	64263257	0	0.727129388
1	64303271	0.644571	0.25192712
1	64343285	0	0.727145314
1	64383300	0	0.727161241
1	64423314	0	0.727177168
1	64463328	0	0.727193094
1	64503343	0.235574	0.45667962
1	64543357	0.340541	0.390026757
1	64583371	0.037522	0.617681723
1	64623386	1.609502	0.103522966
1	64663400	0.025805	0.633608333
1	64703414	0.627341	0.257135121
1	64743429	6.40E-05	0.711887622
1	64783443	0.001197	0.695148755
1	64823457	0	0.727209021
1	64863472	0	0.727224947
1	64903486	0	0.727240874
1	64943500	0	0.727256801
1	64983515	0	0.727272727
1	65023529	1.223415	0.14015417
1	65063543	1.977558	0.08165573
1	65103558	0.01121	0.659043129
1	65143572	1.75063	0.093998853
1	65183586	0.109152	0.543830031
1	65223601	0.026057	0.633257947
1	65263615	0.177818	0.494648659
1	65303629	0	0.727288654
1	65343644	0	0.72730458
1	65383658	0	0.727320507
1	65423672	4.70E-05	0.712890998
1	65463687	7.80E-05	0.710406447
1	65503701	0	0.727336434
1	65543715	0	0.72735236
1	65583730	0.02026	0.64193795
1	65623744	0	0.727368287
1	65663758	0	0.727384214
1	65703773	0.012844	0.655491495
1	65743787	0.090928	0.55934255
1	65783801	0.557658	0.281502835
1	65823816	1.93826	0.083742116
1	65863830	0.426668	0.341625788
1	65903844	0	0.72740014
1	65943859	0	0.727416067
1	65983873	1.790294	0.091785054
1	66023887	0	0.727431993
1	66063902	0.354421	0.381760846
1	66103916	0.022338	0.638338536
1	66143930	0.00783	0.667547939
1	66183945	1.10E-05	0.716060394
1	66223959	0	0.72744792
1	66263973	0	0.727463847
1	66303988	0	0.727479773
1	66344002	0	0.7274957
1	66384016	0.009187	0.664251131
1	66424030	0	0.727511626
1	66464045	5.702722	0.021915016
1	66504059	0	0.727527553
1	66544073	0.006248	0.672150729
1	66584088	2.391531	0.063722367
1	66624102	0.263013	0.438188826
1	66664116	4.70E-05	0.712906925
1	66704131	0.96753	0.176817226
1	66744145	1.004302	0.170605848
1	66784159	0	0.72754348
1	66824174	0	0.727559406
1	66864188	0	0.727575333
1	66904202	7.70E-05	0.710756833
1	66944217	0.050645	0.601468433
1	66984231	0.183768	0.490475887
1	67024245	0.006875	0.670589922
1	67064260	0	0.727591259
1	67104274	0.246141	0.449640059
1	67144288	7.70E-05	0.710772759
1	67184303	0.001531	0.692011212
1	67224317	0.003032	0.683442696
1	67264331	24.850755	0.003328662
1	67304346	0.388509	0.362394088
1	67344360	0	0.727607186
1	67384374	7.394852	0.01606995
1	67424389	9.20E-05	0.709753456
1	67464403	1.538182	0.109129133
1	67504417	0.217706	0.467812321
1	67544432	1.653837	0.100321718
1	67584446	53.967535	0.001290055
1	67624460	2.00E-06	0.71800344
1	67664475	0.00919	0.664091865
1	67704489	0.660207	0.247101357
1	67744503	0.513606	0.300057336
1	67784518	0.526074	0.294833408
1	67824532	0.015803	0.649152704
1	67864546	0.716615	0.230903994
1	67904561	0.155417	0.510113397
1	67944575	0	0.727623113
1	67984589	0	0.727639039
1	68024604	1.494219	0.112441868
1	68064618	0.216942	0.468274193
1	68104632	0	0.727654966
1	68144647	0	0.727670893
1	68184661	8.209612	0.013872077
1	68224675	0	0.727686819
1	68264690	0	0.727702746
1	68304704	1.347725	0.126075046
1	68344718	0.112572	0.541090654
1	68384733	0.063776	0.58659298
1	68424747	0	0.727718672
1	68464761	0	0.727734599
1	68504776	1.166972	0.147193731
1	68544790	0	0.727750526
1	68584804	0	0.727766452
1	68624819	0.721978	0.229534306
1	68664833	0	0.727782379
1	68704847	0.00015	0.70771485
1	68744862	0.394162	0.359176913
1	68784876	0.090036	0.560266293
1	68824890	0	0.727798305
1	68864905	0	0.727814232
1	68904919	0.001338	0.693747213
1	68944933	0	0.727830159
1	68984948	0.010981	0.659489074
1	69024962	0.498546	0.306889852
1	69064976	1.498368	0.112202969
1	69104991	6.042447	0.020417914
1	69145005	0.926903	0.184302733
1	69185019	0	0.727846085
1	69225034	0	0.727862012
1	69265048	0.012876	0.655364082
1	69305062	0.006959	0.670048417
1	69345077	0.021415	0.64005861
1	69385091	0.001073	0.696375104
1	69425105	0	0.727877938
1	69465120	0	0.727893865
1	69505134	0	0.727909792
1	69545148	0.692389	0.237816143
1	69585163	22.931972	0.003886093
1	69625177	0.971205	0.176148309
1	69665191	0.20385	0.477049755
1	69705206	0.036254	0.619561063
1	69745220	0.501722	0.30534497
1	69785234	0.934552	0.182917118
1	69825249	0	0.727925718
1	69865263	0.005277	0.674858253
1	69905277	0.291867	0.419108747
1	69945292	1.376176	0.122969357
1	69985306	1.489093	0.112887813
1	70025320	0.960376	0.178091355
1	70065335	0	0.727941645
1	70105349	2.089138	0.075364719
1	70145363	2.022917	0.07898006
1	70185378	1.731729	0.095161496
1	70225392	0.267292	0.435497229
1	70265406	2.17534	0.071781232
1	70305421	0.700923	0.235204179
1	70345435	0.605458	0.264493215
1	70385449	0	0.727957572
1	70425464	0.090636	0.559645155
1	70465478	7.70E-05	0.710788686
1	70505492	2.570363	0.058339173
1	70545507	0.277961	0.428282474
1	70585521	0	0.727973498
1	70625535	0.902615	0.188634771
1	70665550	1.303515	0.131187488
1	70705564	0	0.727989425
1	70745578	0	0.728005351
1	70785593	5.694368	0.021962795
1	70825607	0.740866	0.224517424
1	70865621	0	0.728021278
1	70905636	0	0.728037205
1	70945650	0	0.728053131
1	70985664	0.489811	0.310473339
1	71025679	0	0.728069058
1	71065693	0.370731	0.372077467
1	71105707	0.014407	0.652099127
1	71145722	0	0.728084984
1	71185736	0	0.728100911
1	71225750	0	0.728116838
1	71265765	0	0.728132764
1	71305779	0.498955	0.306682806
1	71345793	0.153464	0.511530866
1	71385808	0.002934	0.683920494
1	71425822	0	0.728148691
1	71465836	0	0.728164617
1	71505851	0.211784	0.471586927
1	71545865	0.066151	0.583710263
1	71585879	0	0.728180544
1	71625894	0.965155	0.177295025
1	71665908	0.064239	0.586131108
1	71705922	0.431428	0.339236797
1	71745937	0.613285	0.261737912
1	71785951	0	0.728196471
1	71825965	0	0.728212397
1	71865980	3.216229	0.044435242
1	71905994	0.603008	0.2650825
1	71946008	0.688631	0.238755813
1	71986023	2.902632	0.050344015
1	72026037	0.006959	0.670064344
1	72066051	2.166734	0.072131618
1	72106066	0	0.728228324
1	72146080	0	0.72824425
1	72186094	3.288811	0.04317704
1	72226109	0.090304	0.56004332
1	72266123	1.664966	0.099477607
1	72306137	0.565533	0.278524559
1	72346152	0	0.728260177
1	72386166	0.98105	0.174284895
1	72426180	0.93184	0.183410843
1	72466195	0	0.728276104
1	72506209	0.635869	0.254523157
1	72546223	0.066601	0.583343951
1	72586238	0.015546	0.649614576
1	72626252	0	0.72829203
1	72666266	0.539967	0.288606103
1	72706281	0	0.728307957
1	72746295	0.858255	0.197266994
1	72786309	0	0.728323884
1	72826324	0.00275	0.684764605
1	72866338	0.124486	0.532028413
1	72906352	0	0.72833981
1	72946367	0	0.728355737
1	72986381	0	0.728371663
1	73026395	0	0.72838759
1	73066410	0	0.728403517
1	73106424	0.176094	0.496002421
1	73146438	0.027434	0.631314901
1	73186453	0.064865	0.585525897
1	73226467	0.039691	0.6147353
1	73266481	0.005164	0.675224565
1	73306496	0.91376	0.186357266
1	73346510	0	0.728419443
1	73386524	0	0.72843537
1	73426539	0	0.728451296
1	73466553	0.140459	0.520784226
1	73506567	2.460902	0.061349302
1	73546582	0.006925	0.670494362
1	73586596	0.0714	0.577817417
1	73626610	0	0.728467223
1	73666625	0.010834	0.65983946
1	73706639	0	0.72848315
1	73746653	0.200353	0.479438746
1	73786668	0.029623	0.628256992
1	73826682	2.148988	0.072927948
1	73866696	0.926357	0.184382366
1	73906711	4.70E-05	0.712922852
1	73946725	0.682854	0.240444034
1	73986739	0	0.728499076
1	74026754	1.003987	0.170701408
1	74066768	0.553468	0.283206982
1	74106782	0.140052	0.521086832
1	74146797	0	0.728515003
1	74186811	0	0.728530929
1	74226825	0.001992	0.688443652
1	74266840	0	0.728546856
1	74306854	9.20E-05	0.709769383
1	74346868	0	0.728562783
1	74386883	0.320922	0.401716889
1	74426897	0	0.728578709
1	74466911	4.483645	0.029623495
1	74506926	0.00919	0.664107791
1	74546940	0.00015	0.707730777
1	74586954	50.436426	0.001385615
1	74626969	4.099936	0.033063643
1	74666983	0.187878	0.487816143
1	74706997	0.000406	0.703127986
1	74747012	0	0.728594636
1	74787026	0.366172	0.374753138
1	74827040	0.396851	0.357504619
1	74867055	0	0.728610563
1	74907069	0	0.728626489
1	74947083	0	0.728642416
1	74987098	0	0.728658342
1	75027112	0	0.728674269
1	75067126	0	0.728690196
1	75107141	0	0.728706122
1	75147155	0.001115	0.696072498
1	75187169	47.648748	0.001544881
1	75227184	0	0.728722049
1	75267198	0	0.728737975
1	75307212	0.785354	0.213289164
1	75347227	0	0.728753902
1	75387241	0	0.728769829
1	75427255	0	0.728785755
1	75467270	0.205762	0.476014525
1	75507284	0.045276	0.607791298
1	75547298	0.115747	0.53852647
1	75587313	0.319341	0.402815825
1	75627327	0	0.728801682
1	75667341	0	0.728817608
1	75707356	0	0.728833535
1	75747370	0	0.728849462
1	75787384	0.002775	0.684669045
1	75827399	1.552814	0.108046123
1	75867413	0.638092	0.253790533
1	75907427	0.162762	0.505048735
1	75947442	0	0.728865388
1	75987456	0	0.728881315
1	76027470	0.058407	0.592708798
1	76067485	0	0.728897242
1	76107499	0	0.728913168
1	76147513	0.071149	0.578167803
1	76187528	0	0.728929095
1	76227542	4.70E-05	0.712938778
1	76267556	0.000585	0.701057527
1	76307571	0	0.728945021
1	76347585	0	0.728960948
1	76387599	1.707883	0.096754157
1	76427614	0	0.728976875
1	76467628	0	0.728992801
1	76507642	0.003568	0.68046442
1	76547657	0.870022	0.194973562
1	76587671	0.00183	0.689447028
1	76627685	0.011834	0.657753074
1	76667700	0.001167	0.695419507
1	76707714	0	0.729008728
1	76747728	0.014841	0.651047971
1	76787743	0	0.729024654
1	76827757	0.007684	0.667993884
1	76867771	0.204537	0.476715296
1	76907786	0.006959	0.67008027
1	76947800	0	0.729040581
1	76987814	33.255088	0.002357138
1	77027829	5.063961	0.025705549
1	77067843	2.45755	0.061460789
1	77107857	0.245765	0.449831178
1	77147872	0.681101	0.240969612
1	77187886	0.010149	0.661607313
1	77227900	0	0.729056508
1	77267915	2.610544	0.057160604
1	77307929	0.075316	0.574026884
1	77347943	0	0.729072434
1	77387958	0.408791	0.351118048
1	77427972	0	0.729088361
1	77467986	3.993323	0.034067019
1	77508001	0.110274	0.542826655
1	77548015	0	0.729104287
1	77588029	0.007105	0.669299866
1	77628044	4.051325	0.033557368
1	77668058	0.882262	0.192441231
1	77708072	0.248	0.448620756
1	77748087	7.641508	0.015401032
1	77788101	0.013847	0.65321399
1	77828115	13.003202	0.007660699
1	77868130	0	0.729120214
1	77908144	1.478328	0.11374785
1	77948158	0.340003	0.390329362
1	77988173	1.064312	0.161304708
1	78028187	3.46266	0.040150984
1	78068201	3.647254	0.03753902
1	78108216	0	0.729136141
1	78148230	0.00575	0.673631904
1	78188244	0.67727	0.242195961
1	78228259	0	0.729152067
1	78268273	0.81553	0.206090336
1	78308287	0.001767	0.689988533
1	78348302	0.006965	0.669793591
1	78388316	24.514982	0.003456074
1	78428330	3.581476	0.038399057
1	78468345	1.789552	0.091864688
1	78508359	0.538402	0.289354654
1	78548373	2.902541	0.050375868
1	78588388	0.480519	0.315028349
1	78628402	1.778094	0.092581385
1	78668416	0.439819	0.335016245
1	78708431	0	0.729167994
1	78748445	0	0.72918392
1	78788459	0.661844	0.246735045
1	78828474	0.072334	0.576909601
1	78868488	2.230114	0.069662993
1	78908502	0	0.729199847
1	78948517	0.731162	0.227113461
1	78988531	0.00015	0.707746703
1	79028545	0.029335	0.628575524
1	79068560	1.652952	0.100401351
1	79108574	0.356524	0.380741543
1	79148588	0	0.729215774
1	79188603	0.003441	0.681228897
1	79228617	0.001006	0.696900682
1	79268631	0.010199	0.661479901
1	79308646	0.824411	0.204226922
1	79348660	0.163629	0.504507231
1	79388674	0	0.7292317
1	79428689	0	0.729247627
1	79468703	0.459469	0.325237306
1	79508717	0.385818	0.363827483
1	79548732	0.500663	0.305934255
1	79588746	0.780212	0.214611072
1	79628760	0.173462	0.497563229
1	79668775	0	0.729263554
1	79708789	0	0.72927948
1	79748803	2.008184	0.079648978
1	79788818	0.626495	0.257374021
1	79828832	0.312328	0.406701918
1	79868846	0.052117	0.599668727
1	79908861	3.422896	0.040931388
1	79948875	0	0.729295407
[truncated: 60,790 more rows]
